# Supplementary material for: Regulation of developmental gatekeeping and cell fate transition by the calpain protease DEK1 in Physcomitrium patens
Source: Commun Biol. 2024 Mar 4;7:261. doi: 10.1038/s42003-024-05933-z (PMC10912778; doi:10.1038/s42003-024-05933-z)
Supplement: Supplementary file 4 — Supplementary Data S1-S13 [file 42003_2024_5933_MOESM4_ESM.xlsx]

## Sheet: S1
comparison	qval cutoff	count	total	%total
deltaDEK_vs_OE	0.01	12037	35706	33.7
deltaDEK_vs_OE	0.1	17517	35706	49.1
WT_vs_deltaDEK	0.01	3622	35706	10.1
WT_vs_deltaDEK	0.1	12467	35706	34.9
WT_vs_LG3	0.01	2497	35706	7
WT_vs_LG3	0.1	7471	35706	20.9
WT_vs_Loop	0.01	2363	35706	6.6
WT_vs_Loop	0.1	5858	35706	16.4
WT_vs_OE	0.01	5258	35706	14.7
WT_vs_OE	0.1	15744	35706	44.1

## Sheet: S2
ontology	partition	comparison	nterms.dge	ngenes.dge	nterms.all	ngenes.all	pterms	pgenes
GO	biological process	deltaDEK_vs_OE	4367	14226	4618	19967	94.5648	71.2476
GO	biological process	WT_vs_deltaDEK	4046	10378	4618	19967	87.6137	51.9758
GO	biological process	WT_vs_LG3	3384	6365	4618	19967	73.2785	31.8776
GO	biological process	WT_vs_Loop	3055	5220	4618	19967	66.1542	26.1431
GO	biological process	WT_vs_OE	4266	12813	4618	19967	92.3777	64.1709
GO	cellular component	deltaDEK_vs_OE	939	14493	974	24453	96.4066	59.2688
GO	cellular component	WT_vs_deltaDEK	880	10426	974	24453	90.3491	42.6369
GO	cellular component	WT_vs_LG3	721	6241	974	24453	74.0246	25.5224
GO	cellular component	WT_vs_Loop	648	4966	974	24453	66.5298	20.3084
GO	cellular component	WT_vs_OE	921	13078	974	24453	94.5585	53.4822
GO	molecular function	deltaDEK_vs_OE	2300	11023	2441	15269	94.2237	72.192
GO	molecular function	WT_vs_deltaDEK	2071	8052	2441	15269	84.8423	52.7343
GO	molecular function	WT_vs_LG3	1702	4673	2441	15269	69.7255	30.6045
GO	molecular function	WT_vs_Loop	1473	3608	2441	15269	60.3441	23.6296
GO	molecular function	WT_vs_OE	2216	9936	2441	15269	90.7825	65.073
PO	plant anatomical entity	deltaDEK_vs_OE	284	15205	305	21795	93.1148	69.7637
PO	plant anatomical entity	WT_vs_deltaDEK	282	11117	305	21795	92.459	51.0071
PO	plant anatomical entity	WT_vs_LG3	253	6705	305	21795	82.9508	30.7639
PO	plant anatomical entity	WT_vs_Loop	252	5454	305	21795	82.623	25.0241
PO	plant anatomical entity	WT_vs_OE	285	13700	305	21795	93.4426	62.8584
PO	plant structure development stage	deltaDEK_vs_OE	179	15186	191	21733	93.7173	69.8753
PO	plant structure development stage	WT_vs_deltaDEK	180	11101	191	21733	94.2408	51.079
PO	plant structure development stage	WT_vs_LG3	165	6694	191	21733	86.3874	30.8011
PO	plant structure development stage	WT_vs_Loop	167	5450	191	21733	87.4346	25.0771
PO	plant structure development stage	WT_vs_OE	178	13683	191	21733	93.1937	62.9596

## Sheet: S3
ID	name	partition	ontology	community	Pop.total	Pop.term	Study.total	Study.term	Pop.family	Study.family	nparents	is.trivial	p	p.adjusted	p.min	depth	ic	level3	A	nab	expected_nab	pvalue	conclusion	fdr	bonferroni	ngenes	IC	MeanDecreaseAccuracy	MeanDecreaseGini	importance	rank
GO:0006970	response to osmotic stress	biological_process	GO	I	27502	5007	2446	798	14774	1419	2	FALSE	8.09391e-74	3.85594e-70	0	4	6.62255	response to stress	I	5365	702.785	0	Overenrichment	0	0	5030	6.62255	26.1063	1.62894	23.9859	1
GO:0009737	response to abscisic acid	biological_process	GO	I	27502	4777	2446	466	11682	983	4	FALSE	9.23676e-06	0.000758688	0	10	8.56846	response to chemical	I	3096	414.254	0	Overenrichment	0	0	4799	8.56846	25.4031	1.59999	16.4883	2
GO:0009408	response to heat	biological_process	GO	I	27502	4505	2446	535	13684	1354	2	FALSE	4.69628e-08	5.88765e-06	0	5	7.82124	response to stress	I	3219	466.714	0	Overenrichment	0	0	4543	7.82124	22.34	1.209	14.9168	3
GO:0009648	photoperiodism	biological_process	GO	I	27502	2337	2446	251	7262	584	1	FALSE	7.60171e-09	1.14014e-06	0	5	7.99309	response to abiotic stimulus	I	1593	221.599	0	Overenrichment	0	0	2352	7.99309	23.7524	1.39842	14.3122	4
GO:0010033	response to organic substance	biological_process	GO	I	27502	7517	2446	749	12845	1111	1	FALSE	1.14824e-10	2.87906e-08	0	3	3.49398	response to chemical	I	5055	677.459	0	Overenrichment	0	0	7560	3.49398	21.0744	1.11498	13.5699	5
GO:0007165	signal transduction	biological_process	GO	I	27502	2393	2446	303	13239	1142	5	FALSE	7.46358e-14	4.44456e-11	0	9	3.08044	biological regulation	I	2117	274.059	0	Overenrichment	0	0	2259	3.08044	17.3679	0.725908	13.4585	6
GO:0009743	response to carbohydrate	biological_process	GO	I	27502	1855	2446	230	12252	1052	2	FALSE	7.86147e-10	1.5605e-07	0	5	6.53157	response to chemical	I	1573	208.031	0	Overenrichment	0	0	1869	6.53157	21.0794	1.07681	13.1995	7
GO:1903506	regulation of nucleic acid-templated transcription	biological_process	GO	I	27502	2693	2446	232	2933	241	2	FALSE	0.00334405	0.0777125	0	33	4.55911	regulation of biological process	I	1554	208.936	0	Overenrichment	0	0	2428	4.55911	15.2647	0.559127	10.4966	8
GO:0007154	cell communication	biological_process	GO	I	27502	2684	2446	325	13238	1142	1	FALSE	2.73602e-12	8.14649e-10	0	2	2.7939	NA	I	2228	293.958	0	Overenrichment	0	0	2557	2.7939	15.3665	0.545272	9.67237	9
GO:0006355	regulation of transcription, DNA-templated	biological_process	GO	I	27502	2668	2446	230	3522	278	4	FALSE	0.00225971	0.0608207	0	40	4.58981	regulation of biological process	I	1404	188.133	0	Overenrichment	0	0	2407	4.58981	15.4454	0.557482	9.61883	10
GO:0010468	regulation of gene expression	biological_process	GO	I	27502	3241	2446	262	5474	393	2	FALSE	0.000970055	0.0318713	0	9	3.96886	regulation of biological process	I	1749	236.975	0	Overenrichment	0	0	2869	3.96886	15.4289	0.560615	9.51001	11
GO:0006950	response to stress	biological_process	GO	I	27502	13683	2446	1354	15929	1496	1	FALSE	1.14329e-08	1.60196e-06	0	2	3.36628	NA	I	8849	1223.77	0	Overenrichment	0	0	13787	3.36628	15.1568	0.55484	9.4603	12
GO:0009266	response to temperature stimulus	biological_process	GO	I	27502	5571	2446	632	14066	1346	1	FALSE	5.19421e-09	8.83758e-07	0	3	7.02801	response to abiotic stimulus	I	3969	571.635	0	Overenrichment	0	0	5627	7.02801	15.9617	0.613948	9.41212	13
GO:0009607	response to biotic stimulus	biological_process	GO	I	27502	1635	2446	205	15929	1496	1	FALSE	5.5786e-06	0.000492156	0	2	4.24359	NA	I	1467	185.419	0	Overenrichment	0	0	1663	4.24359	14.0899	0.486469	8.90955	14
GO:0019438	aromatic compound biosynthetic process	biological_process	GO	I	27502	4328	2446	370	8252	644	2	FALSE	0.00448842	0.0946144	0	7	3.46859	cellular process	I	2391	334.659	0	Overenrichment	0	0	3682	3.46859	13.8954	0.463182	8.88138	15
GO:0018130	heterocycle biosynthetic process	biological_process	GO	I	27502	4276	2446	367	8220	639	2	FALSE	0.00242584	0.0624686	0	7	3.45513	biosynthetic process	I	2365	331.946	0	Overenrichment	0	0	3630	3.45513	13.6341	0.464392	8.78559	16
GO:0034654	nucleobase-containing compound biosynthetic process	biological_process	GO	I	27502	3971	2446	340	5550	432	4	FALSE	0.000271524	0.0134744	0	17	3.70951	biosynthetic process	I	2194	307.525	0	Overenrichment	0	0	3317	3.70951	13.6949	0.432796	8.69404	17
GO:0009605	response to external stimulus	biological_process	GO	I	27502	2127	2446	251	15929	1496	1	FALSE	4.03591e-05	0.00259825	0	2	3.52647	NA	I	1718	227.026	0	Overenrichment	0	0	2160	3.52647	14.1564	0.488414	8.66854	18
GO:0006952	defense response	biological_process	GO	I	27502	1773	2446	225	13683	1354	1	FALSE	2.47127e-05	0.00181125	0	3	4.23919	response to stress	I	1650	203.509	0	Overenrichment	0	0	1805	4.23919	14.1806	0.496609	8.26349	19
GO:0065008	regulation of biological quality	biological_process	GO	I	27502	2313	2446	251	6804	643	1	FALSE	0.00281049	0.0679654	0	2	3.15186	NA	I	1693	225.217	0	Overenrichment	0	0	2323	3.15186	13.9951	0.458785	8.0122	20
GO:0051716	cellular response to stimulus	biological_process	GO	I	27502	3617	2446	406	19139	1720	2	FALSE	2.03051e-07	2.1029e-05	0	3	2.55583	response to stimulus	I	2745	367.221	0	Overenrichment	0	0	3372	2.55583	12.5405	0.371756	7.84124	21
GO:1901362	organic cyclic compound biosynthetic process	biological_process	GO	I	27502	4506	2446	394	8459	668	2	FALSE	0.00113516	0.0365397	0	6	3.32085	organic substance metabolic process	I	2534	356.367	0	Overenrichment	0	0	3862	3.32085	13.0161	0.401743	7.63573	22
GO:0006464	cellular protein modification process	biological_process	GO	I	27502	3473	2446	318	5009	408	2	FALSE	3.44447e-05	0.00239337	0	14	3.37365	organic substance metabolic process	I	1935	267.728	0	Overenrichment	0	0	3248	3.37365	12.3263	0.364279	7.4327	23
GO:0036211	protein modification process	biological_process	GO	I	27502	3473	2446	318	5922	494	2	FALSE	0.00381062	0.0840453	0	9	3.37242	organic substance metabolic process	I	2082	287.626	0	Overenrichment	0	0	3248	3.37242	11.9249	0.353256	7.08033	24
GO:0050794	regulation of cellular process	biological_process	GO	I	27502	5392	2446	523	13291	1149	2	FALSE	0.00021026	0.0109136	0	4	1.68682	regulation of biological process	I	3523	473.046	0	Overenrichment	0	0	4998	1.68682	13.3847	0.421073	7.03695	25
GO:0005634	nucleus	cellular_component	GO	I	27502	12495	2446	1184	19316	1719	1	FALSE	6.86892e-05	0.00419533	0	9	4.34569	membrane-bounded organelle	I	6975	979.557	0	Overenrichment	0	0	12934	4.34569	18.9648	0.861973	13.0206	1
GO:0012505	endomembrane system	cellular_component	GO	I	27502	2765	2446	293	22098	1937	3	FALSE	0.000213048	0.0109136	0	3	4.71359	cell part	I	1898	265.014	0	Overenrichment	0	0	2963	4.71359	17.3398	0.71638	12.0867	2
GO:0005829	cytosol	cellular_component	GO	I	27502	9851	2446	908	17434	1508	1	FALSE	0.00126147	0.0390236	0	7	5.80985	cell part	I	4369	620.477	0	Overenrichment	0	0	10546	5.80985	17.3372	0.715192	11.4498	3
GO:0031224	intrinsic component of membrane	cellular_component	GO	I	27502	3870	2446	380	4562	426	1	FALSE	0.00393356	0.085961	0	3	5.01948	membrane part	I	2450	343.704	0	Overenrichment	0	0	3930	5.01948	14.61	0.527769	8.5998	4
GO:0005773	vacuole	cellular_component	GO	I	27502	3332	2446	345	20455	1805	2	FALSE	0.000465797	0.019872	0	11	6.05615	membrane-bounded organelle	I	2210	310.238	0	Overenrichment	0	0	1083	6.05615	14.3835	0.497588	8.51352	5
GO:0140096	catalytic activity, acting on a protein	molecular_function	GO	I	27502	3125	2446	334	10438	970	1	FALSE	0.000847326	0.0296813	0	2	4.24065	NA	I	2188	302.098	0	Overenrichment	0	0	149	4.24065	21.0149	1.12481	13.0656	1
PO:0025075	non-vascular leaf	plant anatomical entity	PO	I	21797	2099	1987	400	20757	1912	2	FALSE	6.78908e-50	2.86499e-47	0	39	6.1098	multi-tissue plant structure	I	2975	361.794	0	Overenrichment	0	0	2103	6.1098	28.0295	1.95745	18.7196	1
PO:0025195	pollen tube cell	plant anatomical entity	PO	I	21797	3548	1987	413	21246	1938	2	FALSE	1.72688e-08	1.07762e-06	0	7	7.4961	plant cell	I	2711	373.552	0	Overenrichment	0	0	2720	7.4961	16.0616	0.610974	13.7523	2
PO:0020099	microgametophyte vegetative cell	plant anatomical entity	PO	I	21797	3549	1987	413	21246	1938	2	FALSE	1.78752e-08	1.07762e-06	0	6	6.80295	plant cell	I	2711	373.552	0	Overenrichment	0	0	2721	6.80295	16.1178	0.626179	13.3456	3
PO:0000006	plant protoplast	plant anatomical entity	PO	I	21797	14424	1987	1484	14965	1517	1	FALSE	0.000508606	0.0069236	0	5	7.4961	in vitro plant structure	I	9616	1342.26	0	Overenrichment	0	0	14516	7.4961	16.2357	0.618137	9.94398	4
PO:0000005	cultured plant cell	plant anatomical entity	PO	I	21797	14965	1987	1517	21358	1966	2	FALSE	9.95952e-14	1.40097e-11	0	4	6.1098	in vitro plant structure	I	9823	1372.1	0	Overenrichment	0	0	14797	6.1098	15.792	0.569055	9.18151	5
PO:0000004	in vitro plant structure	plant anatomical entity	PO	I	21797	14965	1987	1517	21797	1987	1	FALSE	1.33887e-15	2.82502e-13	0	2	5.01119	NA	I	9823	1372.1	0	Overenrichment	0	0	14801	5.01119	14.8517	0.498247	8.78846	6
PO:0025430	phyllome anlagen	plant anatomical entity	PO	I	21797	11226	1987	1091	20003	1809	2	FALSE	8.78355e-05	0.00205925	0	16	1.54806	portion of plant tissue	I	7201	986.793	0	Overenrichment	0	0	11211	1.54806	13.7313	0.440297	8.23564	7
PO:0000225	peripheral zone	plant anatomical entity	PO	I	21797	11226	1987	1091	20003	1809	2	FALSE	8.78355e-05	0.00205925	0	15	1.54285	portion of plant tissue	I	7201	986.793	0	Overenrichment	0	0	11211	1.54285	13.1431	0.406612	8.23309	8
PO:0025127	primordium	plant anatomical entity	PO	I	21797	11291	1987	1095	20003	1809	1	FALSE	0.000125505	0.00278753	0	4	1.11597	portion of plant tissue	I	7214	990.411	0	Overenrichment	0	0	11285	1.11597	13.9876	0.454858	8.06274	9
PO:0006089	anther primordium	plant anatomical entity	PO	I	21797	8325	1987	747	9863	856	1	FALSE	0.00794444	0.0485877	0	15	4.40505	portion of plant tissue	I	4777	675.65	0	Overenrichment	0	0	8308	4.40505	11.7103	0.325202	8.01323	10
PO:0009002	plant cell	plant anatomical entity	PO	I	21797	21358	1987	1966	21797	1987	1	FALSE	0.000410026	0.00617968	0	2	1.90885	NA	I	12504	1778.22	0	Overenrichment	0	0	21018	1.90885	13.2589	0.427252	7.94559	11
PO:0009106	tassel meristem	plant anatomical entity	PO	I	21797	8281	1987	745	9625	839	2	FALSE	0.00788318	0.0485877	0	17	4.16389	portion of plant tissue	I	4757	673.841	0	Overenrichment	0	0	8359	4.16389	12.599	0.401887	7.87357	12
PO:0006001	phyllome	plant anatomical entity	PO	I	21797	11226	1987	1091	21166	1931	3	FALSE	0.000742208	0.00921211	0	19	1.61556	multi-tissue plant structure	I	7201	986.793	0	Overenrichment	0	0	11210	1.61556	12.4269	0.386915	7.86504	13
PO:0025599	pistillate flower	plant anatomical entity	PO	I	21797	8613	1987	777	9942	870	1	FALSE	0.00751018	0.0480197	0	24	5.55019	collective plant structure	I	4957	702.785	0	Overenrichment	0	0	8360	5.55019	13.3215	0.411995	7.81524	14
PO:0025598	pistillate inflorescence	plant anatomical entity	PO	I	21797	8613	1987	777	9754	847	2	FALSE	0.00044353	0.00623899	0	12	4.0949	collective plant structure	I	4957	702.785	0	Overenrichment	0	0	8697	4.0949	12.6495	0.381909	7.52868	15
PO:0006210	protoderm	plant anatomical entity	PO	I	21797	11393	1987	1102	20003	1809	1	FALSE	0.000188592	0.00351892	0	4	2.28661	portion of plant tissue	I	7262	996.742	0	Overenrichment	0	0	7753	2.28661	13.9066	0.428942	7.4752	16
PO:0025007	collective plant organ structure	plant anatomical entity	PO	I	21797	20829	1987	1915	21166	1931	2	FALSE	0.0017238	0.0151551	0	3	0.532907	collective plant structure	I	12182	1732.09	0	Overenrichment	0	0	29946	0.532907	13.7068	0.423281	7.47173	17
PO:0025029	shoot axis	plant anatomical entity	PO	I	21797	11405	1987	1102	20829	1915	2	FALSE	0.00532007	0.0362108	0	8	0.781927	multi-tissue plant structure	I	7262	996.742	0	Overenrichment	0	0	20153	0.781927	12.5349	0.36879	7.41072	18
PO:0025287	seedling coleoptile	plant anatomical entity	PO	I	21797	8227	1987	737	8329	738	3	FALSE	0.000807344	0.00954686	2.24976e-238	16	7.4961	multi-tissue plant structure	I	4307	613.241	0	Overenrichment	0	0	8305	7.4961	11.677	0.319292	7.27947	19
PO:0009105	inflorescence axillary meristem	plant anatomical entity	PO	I	21797	8281	1987	745	9469	825	1	FALSE	0.00466436	0.0322682	0	15	4.16389	portion of plant tissue	I	4757	673.841	0	Overenrichment	0	0	8359	4.16389	11.9577	0.332135	7.20075	20
PO:0006340	adult vascular leaf	plant anatomical entity	PO	I	21797	8734	1987	795	9825	861	1	FALSE	0.000283521	0.00498525	0	31	6.39749	multi-tissue plant structure	I	5070	719.066	0	Overenrichment	0	0	8799	6.39749	12.1666	0.361829	7.16639	21
PO:0006339	juvenile vascular leaf	plant anatomical entity	PO	I	21797	8570	1987	779	9825	861	1	FALSE	0.00121302	0.012927	0	31	7.4961	multi-tissue plant structure	I	4966	704.594	0	Overenrichment	0	0	8539	7.4961	11.8262	0.327903	7.13189	22
PO:0025601	staminate inflorescence	plant anatomical entity	PO	I	21797	8592	1987	773	9754	847	2	FALSE	0.00121436	0.012927	0	12	3.99959	collective plant structure	I	4938	699.167	0	Overenrichment	0	0	8675	3.99959	11.9407	0.324664	7.12753	23
PO:0020127	primary root	plant anatomical entity	PO	I	21797	8302	1987	750	9518	829	2	FALSE	0.00149653	0.0140341	0	25	5.41666	multi-tissue plant structure	I	4772	678.364	0	Overenrichment	0	0	8335	5.41666	11.4986	0.323496	7.05037	24
PO:0025004	plant axis	plant anatomical entity	PO	I	21797	11427	1987	1102	21166	1931	1	FALSE	0.00232551	0.0188724	0	4	0.602441	multi-tissue plant structure	I	7262	996.742	0	Overenrichment	0	0	20163	0.602441	12.0889	0.363942	6.95525	25
PO:0000045	embryo root	plant anatomical entity	PO	I	21797	8302	1987	750	9518	829	1	FALSE	0.00149653	0.0140341	0	19	4.93115	multi-tissue plant structure	I	4772	678.364	0	Overenrichment	0	0	8335	4.93115	12.1998	0.354132	6.91922	26
PO:0020144	apical meristem	plant anatomical entity	PO	I	21797	11393	1987	1102	20003	1809	2	FALSE	0.000188592	0.00351892	0	4	1.08264	portion of plant tissue	I	7262	996.742	0	Overenrichment	0	0	20143	1.08264	12.0349	0.353348	6.89813	27
PO:0025286	plant embryo coleoptile	plant anatomical entity	PO	I	21797	8227	1987	737	9541	827	2	FALSE	0.00569938	0.0381768	0	8	6.80295	multi-tissue plant structure	I	4689	666.605	0	Overenrichment	0	0	8305	6.80295	12.1009	0.376679	6.81286	28
PO:0025142	leaf tip	plant anatomical entity	PO	I	21797	8408	1987	762	9516	835	2	FALSE	0.00285872	0.0223404	0	26	6.80295	multi-tissue plant structure	I	4845	688.313	0	Overenrichment	0	0	8490	6.80295	11.5599	0.321576	6.55936	29
PO:0009054	inflorescence bract	plant anatomical entity	PO	I	21797	8411	1987	758	9754	847	3	FALSE	0.00179202	0.0154333	0	32	4.50037	multi-tissue plant structure	I	4830	685.6	0	Overenrichment	0	0	8492	4.50037	11.4974	0.321834	6.55601	30
PO:0006079	shoot system meristem	plant anatomical entity	PO	I	21797	11393	1987	1102	21246	1938	2	FALSE	0.00144303	0.0140341	0	7	1.09087	portion of plant tissue	I	7262	996.742	0	Overenrichment	0	0	20143	1.09087	10.8263	0.287471	6.52659	31
PO:0025296	plant embryo radicle	plant anatomical entity	PO	I	21797	8302	1987	750	9541	827	2	FALSE	0.000394114	0.00615985	0	23	5.19351	multi-tissue plant structure	I	4772	678.364	0	Overenrichment	0	0	8335	5.19351	12.0242	0.340011	6.50694	32
PO:0025141	phyllome tip	plant anatomical entity	PO	I	21797	8408	1987	762	9795	856	2	FALSE	0.00243699	0.019404	0	23	5.55019	multi-tissue plant structure	I	4848	689.217	0	Overenrichment	0	0	8490	5.55019	11.5142	0.332085	6.33928	33
PO:0030006	protonema whole plant development stage	plant structure development stage	PO	I	21797	9764	1987	1016	14059	1347	1	FALSE	2.03888e-07	9.5601e-06	0	8	7.4961	plant structure	I	6312	852.025	0	Overenrichment	0	0	9789	7.4961	24.1748	1.45452	15.8031	1
PO:0025375	plant spore stage	plant structure development stage	PO	I	21797	1222	1987	161	21452	1973	2	FALSE	1.5447e-06	6.51864e-05	0	8	6.80295	plant structure	I	1159	143.813	0	Overenrichment	0	0	1225	6.80295	19.9866	0.924255	14.9764	2
PO:0007130	sporophyte reproductive stage	plant structure development stage	PO	I	21797	10148	1987	909	12695	1098	1	FALSE	0.00690536	0.0455322	0	7	3.85851	plant structure	I	5771	822.177	0	Overenrichment	0	0	10238	3.85851	15.5047	0.544854	10.2835	3
PO:0025340	gametophyte vegetative stage	plant structure development stage	PO	I	21797	14059	1987	1347	21359	1964	1	FALSE	0.00349234	0.0249791	0	7	6.1098	plant structure	I	8763	1206.58	0	Overenrichment	0	0	14103	6.1098	16.3444	0.643229	9.85619	4
PO:0001097	plant zygote stage	plant structure development stage	PO	I	21797	11925	1987	1056	12695	1098	1	FALSE	0.000382198	0.00615985	0	7	3.01876	plant structure	I	6770	955.136	0	Overenrichment	0	0	19449	3.01876	14.1203	0.480398	8.15331	5
PO:0025338	collective plant organ structure development stage	plant structure development stage	PO	I	21797	20793	1987	1914	21764	1982	2	FALSE	0.00962828	0.0580448	0	5	1.25777	plant structure	I	12179	1731.18	0	Overenrichment	0	0	29880	1.25777	13.155	0.401591	7.83727	6
PO:0007134	sporophyte vegetative stage	plant structure development stage	PO	I	21797	11925	1987	1056	12695	1098	2	FALSE	0.000382198	0.00615985	0	8	3.08938	plant structure	I	6770	955.136	0	Overenrichment	0	0	19449	3.08938	12.9807	0.398455	7.71187	7
PO:0007101	LP.09 nine leaves visible stage	plant structure development stage	PO	I	21797	8649	1987	783	9764	855	1	FALSE	0.00172022	0.0151551	0	11	7.4961	plant structure	I	4996	708.212	0	Overenrichment	0	0	8734	7.4961	12.2123	0.342645	7.34835	8
PO:0007072	LP.18 eighteen leaves visible stage	plant structure development stage	PO	I	21797	8646	1987	776	9764	855	1	FALSE	0.0173399	0.0945171	0	11	7.4961	plant structure	I	4942	701.88	0	Overenrichment	0	0	8733	7.4961	11.5026	0.336329	7.28531	9
PO:0001095	plant embryo true leaf formation stage	plant structure development stage	PO	I	21797	8503	1987	766	9743	846	2	FALSE	0.00122531	0.012927	0	11	7.4961	plant structure	I	4889	692.836	0	Overenrichment	0	0	8588	7.4961	12.0459	0.36134	7.21505	10
PO:0007520	root development stage	plant structure development stage	PO	I	21797	8087	1987	732	9897	865	1	FALSE	0.0104412	0.0620588	0	3	4.60573	plant organ development stage	I	4645	662.083	0	Overenrichment	0	0	8161	4.60573	11.6052	0.324108	7.16981	11
PO:0007116	LP.11 eleven leaves visible stage	plant structure development stage	PO	I	21797	8611	1987	776	9764	855	1	FALSE	0.00729881	0.0473861	0	11	7.4961	plant structure	I	4955	701.88	0	Overenrichment	0	0	8695	7.4961	11.8873	0.329437	7.11689	12
PO:0021004	inflorescence initiation stage	plant structure development stage	PO	I	21797	8347	1987	746	9780	848	1	FALSE	0.0121447	0.0702066	0	10	7.4961	plant structure	I	4740	674.746	0	Overenrichment	0	0	8428	7.4961	11.8396	0.336783	7.06102	13
PO:0007065	LP.05 five leaves visible stage	plant structure development stage	PO	I	21797	8549	1987	769	9764	855	1	FALSE	0.0137956	0.077623	0	11	7.4961	plant structure	I	4892	695.549	0	Overenrichment	0	0	8632	7.4961	12.2097	0.356899	7.01997	14
PO:0007605	androecium development stage	plant structure development stage	PO	I	21797	8993	1987	805	9813	852	2	FALSE	0.00064326	0.008483	0	33	4.238	plant structure	I	5134	728.11	0	Overenrichment	0	0	8675	4.238	11.5339	0.309719	6.92626	15
PO:0028003	gametophyte development stage	plant structure development stage	PO	I	21797	21359	1987	1964	21738	1981	2	FALSE	0.000433225	0.00623899	0	6	2.94222	plant structure	I	12506	1776.41	0	Overenrichment	0	0	37554	2.94222	11.0854	0.29191	6.88228	16
PO:0001094	plant embryo coleoptilar stage	plant structure development stage	PO	I	21797	8257	1987	746	9743	846	3	FALSE	0.00168288	0.0151551	0	14	7.4961	plant structure	I	4743	674.746	0	Overenrichment	0	0	8336	7.4961	11.3897	0.307501	6.85684	17
PO:0007106	LP.03 three leaves visible stage	plant structure development stage	PO	I	21797	8678	1987	793	9764	855	1	FALSE	4.84334e-05	0.00127743	0	11	7.4961	plant structure	I	5062	717.257	0	Overenrichment	0	0	8765	7.4961	11.0752	0.320771	6.73953	18
GO:0009648	photoperiodism	biological_process	GO	II	27502	2337	3324	554	7262	1093	1	FALSE	1.63728e-43	8.33211e-40	0	5	7.99309	response to abiotic stimulus	II	3046	630.2	0	Overenrichment	0	0	2352	7.99309	23.7524	1.39842	20.2309	1
GO:0048571	long-day photoperiodism	biological_process	GO	II	27502	2210	3324	543	2337	554	1	FALSE	6.18052e-06	0.000873686	1.49187e-213	6	9.15624	response to abiotic stimulus	II	1325	267.603	0	Overenrichment	0	0	2222	9.15624	22.501	1.26861	20.1403	2
GO:0009719	response to endogenous stimulus	biological_process	GO	II	27502	6575	3324	1014	15929	1922	1	FALSE	1.8365e-27	4.67297e-24	0	2	4.3588	NA	II	5557	1174.68	0	Overenrichment	0	0	6606	4.3588	22.6701	1.29022	15.2845	3
GO:0033993	response to lipid	biological_process	GO	II	27502	5003	3324	849	7517	1114	1	FALSE	2.26036e-14	1.27811e-11	0	4	5.46736	response to chemical	II	4712	983.53	0	Overenrichment	0	0	5031	5.46736	26.4726	1.7284	14.8858	4
GO:0009743	response to carbohydrate	biological_process	GO	II	27502	1855	3324	294	12252	1575	2	FALSE	2.56132e-05	0.0025558	0	5	6.53157	response to chemical	II	1551	340.586	0	Overenrichment	0	0	1869	6.53157	21.0794	1.07681	14.8418	5
GO:0009725	response to hormone	biological_process	GO	II	27502	6570	3324	1013	7517	1114	2	FALSE	4.18132e-05	0.00379977	0	5	5.07871	response to endogenous stimulus	II	5554	1173.52	0	Overenrichment	0	0	6601	5.07871	23.0362	1.37253	14.6734	6
GO:0009737	response to abscisic acid	biological_process	GO	II	27502	4777	3324	809	11682	1519	4	FALSE	1.29799e-25	1.65136e-22	0	10	8.56846	response to chemical	II	4460	919.815	0	Overenrichment	0	0	4799	8.56846	25.4031	1.59999	14.4516	7
GO:0009314	response to radiation	biological_process	GO	II	27502	7336	3324	1097	14066	1740	1	FALSE	9.15861e-23	9.32164e-20	0	3	5.80985	response to abiotic stimulus	II	6018	1270.83	0	Overenrichment	0	0	7383	5.80985	20.0842	0.945633	14.0582	8
GO:0006970	response to osmotic stress	biological_process	GO	II	27502	5007	3324	730	14774	1796	2	FALSE	1.06657e-10	3.19281e-08	0	4	6.62255	response to stress	II	3897	838.723	0	Overenrichment	0	0	5030	6.62255	26.1063	1.62894	13.522	9
GO:0010033	response to organic substance	biological_process	GO	II	27502	7517	3324	1114	12845	1656	1	FALSE	3.02038e-15	1.92134e-12	0	3	3.49398	response to chemical	II	6045	1290.52	0	Overenrichment	0	0	7560	3.49398	21.0744	1.11498	12.1192	10
GO:0009414	response to water deprivation	biological_process	GO	II	27502	9230	3324	1178	13684	1600	2	FALSE	7.23349e-09	1.5338e-06	0	9	8.28077	response to stress	II	6144	1364.66	0	Overenrichment	0	0	9256	8.28077	19.3383	0.925658	11.6501	11
GO:0016310	phosphorylation	biological_process	GO	II	27502	2287	3324	279	3026	325	1	FALSE	1.18379e-06	0.000207735	0	6	4.17538	cellular process	II	1481	322.051	0	Overenrichment	0	0	1845	4.17538	17.6015	0.74323	11.4658	12
GO:0042221	response to chemical	biological_process	GO	II	27502	12845	3324	1656	15929	1922	1	FALSE	8.36689e-12	3.04136e-09	0	2	2.84415	NA	II	8133	1808.35	0	Overenrichment	0	0	12838	2.84415	17.6239	0.737843	10.5737	13
GO:0031326	regulation of cellular biosynthetic process	biological_process	GO	II	27502	3094	3324	369	7422	735	3	FALSE	5.71507e-07	0.000107718	0	12	3.45113	regulation of biological process	II	1721	427.471	0	Overenrichment	0	0	2710	3.45113	15.5596	0.564792	10.2122	14
GO:0006355	regulation of transcription, DNA-templated	biological_process	GO	II	27502	2668	3324	341	3522	406	4	FALSE	1.27766e-05	0.00148853	0	40	4.58981	regulation of biological process	II	1431	353.329	0	Overenrichment	0	0	2407	4.58981	15.4454	0.557482	10.057	15
GO:0060255	regulation of macromolecule metabolic process	biological_process	GO	II	27502	3704	3324	414	9330	932	2	FALSE	0.00112474	0.0643126	0	7	3.06042	regulation of biological process	II	1951	479.601	0	Overenrichment	0	0	3247	3.06042	15.5604	0.545614	10.0378	16
GO:0009889	regulation of biosynthetic process	biological_process	GO	II	27502	3150	3324	369	7999	796	2	FALSE	1.47232e-05	0.00166503	0	6	3.3718	regulation of biological process	II	1721	427.471	0	Overenrichment	0	0	2766	3.3718	15.3098	0.5398	9.94067	17
GO:0032774	RNA biosynthetic process	biological_process	GO	II	27502	2968	3324	367	5743	569	2	FALSE	5.58197e-11	1.89378e-08	0	20	4.23772	organic substance metabolic process	II	1714	425.154	0	Overenrichment	0	0	2686	4.23772	14.5666	0.496953	9.68628	18
GO:0010556	regulation of macromolecule biosynthetic process	biological_process	GO	II	27502	3017	3324	366	5824	572	3	FALSE	4.14178e-10	1.10934e-07	0	12	3.84205	regulation of biological process	II	1705	423.995	0	Overenrichment	0	0	2631	3.84205	15.0592	0.534671	9.64634	19
GO:0007154	cell communication	biological_process	GO	II	27502	2684	3324	335	13238	1359	1	FALSE	1.93226e-05	0.00204197	0	2	2.7939	NA	II	1657	388.083	0	Overenrichment	0	0	2557	2.7939	15.3665	0.545272	9.57079	20
GO:0010468	regulation of gene expression	biological_process	GO	II	27502	3241	3324	379	5474	518	2	FALSE	2.55933e-12	1.08537e-09	0	9	3.96886	regulation of biological process	II	1774	439.055	0	Overenrichment	0	0	2869	3.96886	15.4289	0.560615	9.48459	21
GO:2000112	regulation of cellular macromolecule biosynthetic process	biological_process	GO	II	27502	2986	3324	365	5188	525	3	FALSE	1.86409e-09	4.31197e-07	0	21	4.09491	regulation of biological process	II	1699	422.837	0	Overenrichment	0	0	2604	4.09491	14.2543	0.489916	9.3277	22
GO:0009628	response to abiotic stimulus	biological_process	GO	II	27502	14066	3324	1740	15929	1922	1	FALSE	0.000527155	0.0362526	0	2	4.79187	NA	II	9101	2015.71	0	Overenrichment	0	0	14145	4.79187	15.5095	0.559684	9.195	23
GO:0006351	transcription, DNA-templated	biological_process	GO	II	27502	2904	3324	362	6006	576	3	FALSE	1.40783e-13	7.16447e-11	0	25	4.32473	organic substance metabolic process	II	1668	414.728	0	Overenrichment	0	0	2656	4.32473	13.4153	0.421377	9.08942	24
GO:0006810	transport	biological_process	GO	II	27502	4012	3324	452	4088	453	1	FALSE	0.00129859	0.0718317	1.27425e-163	3	2.4411	establishment of localization	II	2286	522.464	0	Overenrichment	0	0	3951	2.4411	14.1197	0.460776	8.94619	25
GO:0018130	heterocycle biosynthetic process	biological_process	GO	II	27502	4276	3324	467	8220	788	2	FALSE	1.03692e-05	0.0012564	0	7	3.45513	biosynthetic process	II	2216	540.999	0	Overenrichment	0	0	3630	3.45513	13.6341	0.464392	8.81435	26
GO:0051171	regulation of nitrogen compound metabolic process	biological_process	GO	II	27502	3412	3324	391	10069	1002	2	FALSE	0.00019098	0.0145059	0	6	3.047	regulation of biological process	II	1826	452.957	0	Overenrichment	0	0	2950	3.047	13.8568	0.444028	8.57623	27
GO:2001141	regulation of RNA biosynthetic process	biological_process	GO	II	27502	2693	3324	342	3763	422	4	FALSE	1.45246e-06	0.000246386	0	31	4.5061	regulation of biological process	II	1597	396.192	0	Overenrichment	0	0	2428	4.5061	13.5822	0.440687	8.37535	28
GO:0034654	nucleobase-containing compound biosynthetic process	biological_process	GO	II	27502	3971	3324	441	5550	557	4	FALSE	9.98882e-06	0.00123983	0	17	3.70951	biosynthetic process	II	2095	510.879	0	Overenrichment	0	0	3317	3.70951	13.6949	0.432796	8.28649	29
GO:0019438	aromatic compound biosynthetic process	biological_process	GO	II	27502	4328	3324	472	8252	793	2	FALSE	1.51254e-05	0.00167333	0	7	3.46859	cellular process	II	2243	546.792	0	Overenrichment	0	0	3682	3.46859	13.8954	0.463182	8.12891	30
GO:1901362	organic cyclic compound biosynthetic process	biological_process	GO	II	27502	4506	3324	495	8459	819	2	FALSE	8.20378e-06	0.00104376	0	6	3.32085	organic substance metabolic process	II	2370	573.436	0	Overenrichment	0	0	3862	3.32085	13.0161	0.401743	7.27279	31
GO:0006464	cellular protein modification process	biological_process	GO	II	27502	3473	3324	357	5009	439	2	FALSE	2.03212e-09	4.49629e-07	0	14	3.37365	organic substance metabolic process	II	1585	366.072	0	Overenrichment	0	0	3248	3.37365	12.3263	0.364279	6.95755	32
GO:0036211	protein modification process	biological_process	GO	II	27502	3473	3324	357	5922	526	2	FALSE	3.25681e-06	0.000495677	0	9	3.37242	organic substance metabolic process	II	1819	413.569	0	Overenrichment	0	0	3248	3.37242	11.9249	0.353256	6.79754	33
GO:0030312	external encapsulating structure	cellular_component	GO	II	27502	4143	3324	591	22098	2538	2	FALSE	7.09341e-10	1.71897e-07	0	4	6.23308	cell part	II	3154	684.648	0	Overenrichment	0	0	4339	6.23308	23.906	1.45873	20.7724	1
GO:0071944	cell periphery	cellular_component	GO	II	27502	8102	3324	1030	22098	2538	1	FALSE	8.20401e-06	0.00104376	0	3	4.1976	cell part	II	5434	1193.21	0	Overenrichment	0	0	7384	4.1976	19.5527	0.899322	14.5944	2
GO:0005634	nucleus	cellular_component	GO	II	27502	12495	3324	1498	19316	2163	1	FALSE	1.09038e-06	0.000198177	0	9	4.34569	membrane-bounded organelle	II	6772	1561.6	0	Overenrichment	0	0	12934	4.34569	18.9648	0.861973	14.4743	3
GO:0005829	cytosol	cellular_component	GO	II	27502	9851	3324	1149	17434	1891	1	FALSE	4.00069e-05	0.00375787	0	7	5.80985	cell part	II	4098	916.339	0	Overenrichment	0	0	10546	5.80985	17.3372	0.715192	13.725	4
GO:0043233	organelle lumen	cellular_component	GO	II	27502	1877	3324	198	6041	506	2	FALSE	3.53798e-05	0.00339713	0	4	4.86853	organelle	II	863	229.374	6.23661e-284	Overenrichment	1.19013e-283	6.17799e-280	1730	4.86853	17.1841	0.678306	11.0837	5
GO:0043227	membrane-bounded organelle	cellular_component	GO	II	27502	19584	3324	2199	19855	2214	1	FALSE	0.000994354	0.0588403	0	2	3.32377	NA	II	11281	2547.45	0	Overenrichment	0	0	20064	3.32377	13.3595	0.407266	8.91474	6
PO:0030086	protonema sub-apical initial cell	plant anatomical entity	PO	II	21797	19571	2497	2249	20588	2333	1	FALSE	0.000603043	0.0518617	0	6	4.20026	plant cell	II	11706	2605.37	0	Overenrichment	0	0	19742	4.20026	13.9873	0.456466	7.808	1
PO:0030006	protonema whole plant development stage	plant structure development stage	PO	II	21797	9764	2497	1335	14059	1748	1	FALSE	4.39592e-12	1.89024e-09	0	8	7.4961	plant structure	II	6703	1452.7	0	Overenrichment	0	0	9789	7.4961	24.1748	1.45452	14.035	1
PO:0025340	gametophyte vegetative stage	plant structure development stage	PO	II	21797	14059	2497	1748	21359	2458	1	FALSE	1.54231e-09	3.31597e-07	0	7	6.1098	plant structure	II	8994	1983.28	0	Overenrichment	0	0	14103	6.1098	16.3444	0.643229	9.46994	2
GO:0009411	response to UV	biological_process	GO	III	27502	1247	1233	23	7262	77	1	FALSE	0.00403344	0.0852821	0	5	7.63019	response to abiotic stimulus	III	135	10.6122	5.96213e-118	Overenrichment	8.67011e-118	5.90608e-114	1255	7.63019	23.1761	1.23299	14.549	1
GO:1903506	regulation of nucleic acid-templated transcription	biological_process	GO	III	27502	2693	1233	123	2933	125	2	FALSE	0.00145638	0.042066	0	33	4.55911	regulation of biological process	III	679	54.9068	0	Overenrichment	0	0	2428	4.55911	15.2647	0.559127	9.44725	2
GO:0060255	regulation of macromolecule metabolic process	biological_process	GO	III	27502	3704	1233	141	9330	289	2	FALSE	0.000903568	0.028379	0	7	3.06042	regulation of biological process	III	826	65.0577	0	Overenrichment	0	0	3247	3.06042	15.5604	0.545614	9.21548	3
GO:0010556	regulation of macromolecule biosynthetic process	biological_process	GO	III	27502	3017	1233	127	5824	198	3	FALSE	0.000243836	0.00876454	0	12	3.84205	regulation of biological process	III	736	58.5981	0	Overenrichment	0	0	2631	3.84205	15.0592	0.534671	8.92708	4
GO:0009889	regulation of biosynthetic process	biological_process	GO	III	27502	3150	1233	137	7999	272	2	FALSE	0.000120374	0.00492926	0	6	3.3718	regulation of biological process	III	815	63.2121	0	Overenrichment	0	0	2766	3.3718	15.3098	0.5398	8.75039	5
GO:0032774	RNA biosynthetic process	biological_process	GO	III	27502	2968	1233	126	5743	192	2	FALSE	4.94898e-05	0.00250071	0	20	4.23772	organic substance metabolic process	III	729	58.1367	0	Overenrichment	0	0	2686	4.23772	14.5666	0.496953	8.73488	6
GO:0010468	regulation of gene expression	biological_process	GO	III	27502	3241	1233	129	5474	166	2	FALSE	2.57483e-07	2.60299e-05	0	9	3.96886	regulation of biological process	III	752	59.5209	0	Overenrichment	0	0	2869	3.96886	15.4289	0.560615	8.56731	7
GO:0031326	regulation of cellular biosynthetic process	biological_process	GO	III	27502	3094	1233	131	7422	248	3	FALSE	0.000210671	0.00765754	0	12	3.45113	regulation of biological process	III	771	60.4437	0	Overenrichment	0	0	2710	3.45113	15.5596	0.564792	8.4954	8
GO:0006952	defense response	biological_process	GO	III	27502	1773	1233	66	13683	206	1	FALSE	6.49599e-13	3.00208e-10	0	3	4.23919	response to stress	III	442	30.4525	0	Overenrichment	0	0	1805	4.23919	14.1806	0.496609	8.48201	9
GO:0009605	response to external stimulus	biological_process	GO	III	27502	2127	1233	80	15929	275	1	FALSE	4.15842e-12	1.49472e-09	0	2	3.52647	NA	III	538	36.9122	0	Overenrichment	0	0	2160	3.52647	14.1564	0.488414	8.47283	10
GO:0006355	regulation of transcription, DNA-templated	biological_process	GO	III	27502	2668	1233	120	3522	134	4	FALSE	3.24789e-05	0.00181154	0	40	4.58981	regulation of biological process	III	581	45.2174	0	Overenrichment	0	0	2407	4.58981	15.4454	0.557482	8.36253	11
GO:0006351	transcription, DNA-templated	biological_process	GO	III	27502	2904	1233	123	6006	181	3	FALSE	5.01158e-08	6.23556e-06	0	25	4.32473	organic substance metabolic process	III	713	56.7525	0	Overenrichment	0	0	2656	4.32473	13.4153	0.421377	8.24948	12
GO:0019438	aromatic compound biosynthetic process	biological_process	GO	III	27502	4328	1233	159	8252	263	2	FALSE	0.00479563	0.0941592	0	7	3.46859	cellular process	III	970	73.3629	0	Overenrichment	0	0	3682	3.46859	13.8954	0.463182	8.2464	13
GO:0051171	regulation of nitrogen compound metabolic process	biological_process	GO	III	27502	3412	1233	137	10069	302	2	FALSE	1.77317e-05	0.00110311	0	6	3.047	regulation of biological process	III	803	62.7507	0	Overenrichment	0	0	2950	3.047	13.8568	0.444028	8.04193	14
GO:0009607	response to biotic stimulus	biological_process	GO	III	27502	1635	1233	62	15929	275	1	FALSE	1.67788e-09	3.39247e-07	0	2	4.24359	NA	III	425	28.6069	0	Overenrichment	0	0	1663	4.24359	14.0899	0.486469	7.95245	15
GO:2000112	regulation of cellular macromolecule biosynthetic process	biological_process	GO	III	27502	2986	1233	124	5188	173	3	FALSE	6.71787e-05	0.00319593	0	21	4.09491	regulation of biological process	III	721	57.2139	0	Overenrichment	0	0	2604	4.09491	14.2543	0.489916	7.88411	16
GO:2001141	regulation of RNA biosynthetic process	biological_process	GO	III	27502	2693	1233	123	3763	142	4	FALSE	1.20041e-05	0.000792514	0	31	4.5061	regulation of biological process	III	707	56.7525	0	Overenrichment	0	0	2428	4.5061	13.5822	0.440687	7.69794	17
GO:0051716	cellular response to stimulus	biological_process	GO	III	27502	3617	1233	123	19139	474	2	FALSE	8.20348e-05	0.0036816	0	3	2.55583	response to stimulus	III	787	56.7525	0	Overenrichment	0	0	3372	2.55583	12.5405	0.371756	7.29357	18
GO:0031323	regulation of cellular metabolic process	biological_process	GO	III	27502	3615	1233	141	12061	385	3	FALSE	0.00259632	0.0666594	0	8	2.75732	regulation of biological process	III	830	65.0577	0	Overenrichment	0	0	3161	2.75732	13.0544	0.39083	7.16697	19
GO:0030312	external encapsulating structure	cellular_component	GO	III	27502	4143	1233	298	22098	942	2	FALSE	2.15114e-22	6.95892e-19	0	4	6.23308	cell part	III	1936	137.498	0	Overenrichment	0	0	4339	6.23308	23.906	1.45873	15.0925	1
GO:0071944	cell periphery	cellular_component	GO	III	27502	8102	1233	426	22098	942	1	FALSE	2.26307e-08	3.32774e-06	0	3	4.1976	cell part	III	2804	195.173	0	Overenrichment	0	0	7384	4.1976	19.5527	0.899322	13.0087	2
GO:0005634	nucleus	cellular_component	GO	III	27502	12495	1233	591	19316	811	1	FALSE	2.31782e-07	2.49938e-05	0	9	4.34569	membrane-bounded organelle	III	3136	233.008	0	Overenrichment	0	0	12934	4.34569	18.9648	0.861973	12.2928	3
GO:0043233	organelle lumen	cellular_component	GO	III	27502	1877	1233	64	6041	154	2	FALSE	0.00342764	0.0770029	0	4	4.86853	organelle	III	380	29.5297	0	Overenrichment	0	0	1730	4.86853	17.1841	0.678306	10.4602	4
GO:0031224	intrinsic component of membrane	cellular_component	GO	III	27502	3870	1233	147	4562	160	1	FALSE	0.00511166	0.0990193	0	3	5.01948	membrane part	III	1026	67.8261	0	Overenrichment	0	0	3930	5.01948	14.61	0.527769	7.96874	5
PO:0025094	sporangium	plant anatomical entity	PO	III	21797	12217	846	589	21166	828	2	FALSE	2.81892e-16	1.07401e-13	0	9	3.38522	multi-tissue plant structure	III	3222	219.627	0	Overenrichment	0	0	7500	3.38522	21.1701	1.06431	14.7312	1
PO:0008028	reproductive shoot apical meristem	plant anatomical entity	PO	III	21797	9942	846	276	11399	294	2	FALSE	0.000123377	0.00391722	0	16	1.74036	portion of plant tissue	III	1787	127.347	0	Overenrichment	0	0	18516	1.74036	13.7321	0.455283	7.81641	2
PO:0009026	sporophyll	plant anatomical entity	PO	III	21797	9716	846	266	11226	280	1	FALSE	2.32076e-06	0.000147368	0	20	3.15229	multi-tissue plant structure	III	1699	122.733	0	Overenrichment	0	0	9594	3.15229	13.4719	0.405019	7.66008	3
PO:0025222	reproductive shoot apex	plant anatomical entity	PO	III	21797	9949	846	277	11403	294	1	FALSE	5.48346e-05	0.0020892	0	10	1.46301	multi-tissue plant structure	III	1795	127.808	0	Overenrichment	0	0	18557	1.46301	12.9507	0.389679	7.04829	4
PO:0025477	floral organ primordium	plant anatomical entity	PO	III	21797	9863	846	271	11308	289	2	FALSE	0.000182775	0.00535671	0	14	1.99893	portion of plant tissue	III	1749	125.04	0	Overenrichment	0	0	9828	1.99893	12.8761	0.387594	7.03552	5
PO:0009031	sepal	plant anatomical entity	PO	III	21797	8362	846	228	11226	280	4	FALSE	0.00343159	0.0435812	0	36	4.66288	multi-tissue plant structure	III	1477	105.2	0	Overenrichment	0	0	5428	4.66288	12.2255	0.344651	6.71725	6
PO:0025485	sepal anlagen	plant anatomical entity	PO	III	21797	8362	846	228	11226	280	1	FALSE	0.00343159	0.0435812	0	17	4.55166	portion of plant tissue	III	1477	105.2	0	Overenrichment	0	0	5430	4.55166	11.2577	0.328942	6.59141	7
PO:0000017	vascular leaf primordium	plant anatomical entity	PO	III	21797	9825	846	259	11226	280	3	FALSE	0.00468346	0.0540727	0	22	2.80475	portion of plant tissue	III	1641	119.503	0	Overenrichment	0	0	9747	2.80475	12.0621	0.358934	6.50902	8
PO:0020137	leaf apex	plant anatomical entity	PO	III	21797	9516	846	244	11152	268	2	FALSE	0.00319444	0.0435812	0	24	5.55019	multi-tissue plant structure	III	1539	112.582	0	Overenrichment	0	0	9426	5.55019	11.9556	0.32349	6.40222	9
PO:0004705	stamen primordium	plant anatomical entity	PO	III	21797	9560	846	261	11259	282	3	FALSE	6.31136e-05	0.00218602	0	22	4.03036	portion of plant tissue	III	1662	120.426	0	Overenrichment	0	0	9349	4.03036	12.4184	0.358951	6.37902	10
PO:0025484	petal anlagen	plant anatomical entity	PO	III	21797	8210	846	223	11226	280	1	FALSE	0.00663538	0.0665284	0	17	4.45157	portion of plant tissue	III	1440	102.893	0	Overenrichment	0	0	5369	4.45157	11.6192	0.338608	6.21803	11
PO:0004703	carpel primordium	plant anatomical entity	PO	III	21797	9522	846	257	11259	282	3	FALSE	0.000707534	0.0168481	0	24	3.83254	portion of plant tissue	III	1633	118.58	0	Overenrichment	0	0	9345	3.83254	12.0526	0.335824	6.15412	12
PO:0000021	petal primordium	plant anatomical entity	PO	III	21797	8210	846	223	11259	282	3	FALSE	0.00971585	0.0841304	0	22	4.50037	portion of plant tissue	III	1440	102.893	0	Overenrichment	0	0	5369	4.50037	11.8928	0.341261	6.1329	13
PO:0025431	vascular leaf anlagen	plant anatomical entity	PO	III	21797	9825	846	259	11226	280	2	FALSE	0.00468346	0.0540727	0	18	2.78657	portion of plant tissue	III	1641	119.503	0	Overenrichment	0	0	9747	2.78657	11.2122	0.299426	6.00076	14
PO:0006005	carpel anlagen	plant anatomical entity	PO	III	21797	9522	846	257	11273	286	2	FALSE	0.00496321	0.0556172	0	20	3.80722	portion of plant tissue	III	1633	118.58	0	Overenrichment	0	0	9345	3.80722	12.3039	0.333246	5.86304	15
PO:0020040	leaf base	plant anatomical entity	PO	III	21797	8688	846	224	11152	268	2	FALSE	0.0121927	0.0994394	0	24	6.39749	multi-tissue plant structure	III	1424	103.354	0	Overenrichment	0	0	8773	6.39749	12.0328	0.355399	5.86273	16
PO:0025486	stamen anlagen	plant anatomical entity	PO	III	21797	9560	846	261	11226	280	1	FALSE	2.13593e-05	0.000904211	0	17	3.99959	portion of plant tissue	III	1662	120.426	0	Overenrichment	0	0	9349	3.99959	11.6681	0.327963	5.81762	17
PO:0004704	sepal primordium	plant anatomical entity	PO	III	21797	8362	846	228	11259	282	3	FALSE	0.00529653	0.0576565	0	22	4.60573	portion of plant tissue	III	1477	105.2	0	Overenrichment	0	0	5430	4.60573	12.0213	0.334096	5.62962	18
PO:0009032	petal	plant anatomical entity	PO	III	21797	8210	846	223	11226	280	4	FALSE	0.00663538	0.0665284	0	36	4.55166	multi-tissue plant structure	III	1440	102.893	0	Overenrichment	0	0	5369	4.55166	11.3199	0.303309	5.52871	19
PO:0028002	sporophyte development stage	plant structure development stage	PO	III	21797	12695	846	598	21738	840	2	FALSE	3.34811e-15	6.37814e-13	0	6	1.46301	plant structure	III	3822	255.617	0	Overenrichment	0	0	24531	1.46301	14.5943	0.514371	8.92998	1
GO:0003006	developmental process involved in reproduction	biological_process	GO	IV	27502	2351	1423	46	13030	148	2	FALSE	7.76345e-05	0.00695072	0	4	4.17127	reproductive process	IV	111	31.7096	9.66136e-32	Overenrichment	1.06754e-31	9.57054e-28	2380	4.17127	17.3715	0.713348	8.84375	1
GO:0018130	heterocycle biosynthetic process	biological_process	GO	IV	27502	4276	1423	191	8220	275	2	FALSE	1.71566e-09	5.4615e-07	0	7	3.45513	biosynthetic process	IV	586	131.664	3.72124e-215	Overenrichment	6.45807e-215	3.68626e-211	3630	3.45513	13.6341	0.464392	8.79594	2
GO:0010468	regulation of gene expression	biological_process	GO	IV	27502	3241	1423	134	5474	192	2	FALSE	0.00131448	0.0627663	0	9	3.96886	regulation of biological process	IV	348	92.3715	6.43276e-105	Overenrichment	9.03999e-105	6.37229e-101	2869	3.96886	15.4289	0.560615	8.5165	3
GO:0048856	anatomical structure development	biological_process	GO	IV	27502	3902	1423	78	12936	144	1	FALSE	1.44078e-09	5.15981e-07	0	2	2.0544	NA	IV	206	53.7685	2.97629e-64	Overenrichment	3.73772e-64	2.94831e-60	3946	2.0544	15.7787	0.576338	8.51347	4
GO:0044260	cellular macromolecule metabolic process	biological_process	GO	IV	27502	8056	1423	296	11832	379	2	FALSE	7.60715e-06	0.000871779	0	6	2.46466	organic substance metabolic process	IV	1052	204.045	0	Overenrichment	0	0	7602	2.46466	14.9621	0.521423	8.42871	5
GO:0009059	macromolecule biosynthetic process	biological_process	GO	IV	27502	5229	1423	206	10649	347	2	FALSE	6.12399e-05	0.00584841	0	6	3.31968	organic substance metabolic process	IV	634	142.004	1.41001e-233	Overenrichment	2.5194e-233	1.39676e-229	4862	3.31968	14.2028	0.489593	8.35236	6
GO:0050789	regulation of biological process	biological_process	GO	IV	27502	5932	1423	192	20995	550	2	FALSE	0.000335574	0.0223586	0	2	1.34492	NA	IV	555	132.353	4.16516e-190	Overenrichment	6.924e-190	4.12601e-186	5563	1.34492	13.3954	0.451267	8.17486	7
GO:0051171	regulation of nitrogen compound metabolic process	biological_process	GO	IV	27502	3412	1423	149	10069	345	2	FALSE	0.000160368	0.0120909	0	6	3.047	regulation of biological process	IV	394	102.712	2.52599e-121	Overenrichment	3.69335e-121	2.50224e-117	2950	3.047	13.8568	0.444028	8.1664	8
GO:0019438	aromatic compound biosynthetic process	biological_process	GO	IV	27502	4328	1423	192	8252	278	2	FALSE	7.48354e-09	1.94912e-06	0	7	3.46859	cellular process	IV	585	132.353	4.3582e-213	Overenrichment	7.52262e-213	4.31723e-209	3682	3.46859	13.8954	0.463182	8.08907	9
GO:0010556	regulation of macromolecule biosynthetic process	biological_process	GO	IV	27502	3017	1423	136	5824	217	3	FALSE	0.000652788	0.0381681	0	12	3.84205	regulation of biological process	IV	348	93.7502	6.22251e-103	Overenrichment	8.69764e-103	6.16402e-99	2631	3.84205	15.0592	0.534671	7.87893	10
GO:1901362	organic cyclic compound biosynthetic process	biological_process	GO	IV	27502	4506	1423	195	8459	277	2	FALSE	2.51729e-09	7.21205e-07	0	6	3.32085	organic substance metabolic process	IV	592	134.421	9.81081e-215	Overenrichment	1.70084e-214	9.71859e-211	3862	3.32085	13.0161	0.401743	7.81886	11
GO:0034645	cellular macromolecule biosynthetic process	biological_process	GO	IV	27502	5102	1423	202	9641	325	3	FALSE	0.000396691	0.02583	0	11	3.52934	organic substance metabolic process	IV	631	139.247	1.93151e-236	Overenrichment	3.46497e-236	1.91336e-232	4742	3.52934	13.9781	0.459087	7.78591	12
GO:1901360	organic cyclic compound metabolic process	biological_process	GO	IV	27502	6144	1423	244	11651	373	1	FALSE	3.17393e-07	5.98195e-05	0	3	2.57283	organic substance metabolic process	IV	837	168.199	0	Overenrichment	0	0	5632	2.57283	13.0499	0.395643	7.71311	13
GO:0043170	macromolecule metabolic process	biological_process	GO	IV	27502	9186	1423	328	11651	373	1	FALSE	2.48455e-06	0.000338963	0	3	2.19951	organic substance metabolic process	IV	1186	226.103	0	Overenrichment	0	0	8658	2.19951	13.6085	0.462068	7.70258	14
GO:0031326	regulation of cellular biosynthetic process	biological_process	GO	IV	27502	3094	1423	138	7422	247	3	FALSE	3.47863e-06	0.000433316	0	12	3.45113	regulation of biological process	IV	356	95.1289	2.26592e-106	Overenrichment	3.19656e-106	2.24462e-102	2710	3.45113	15.5596	0.564792	7.65425	15
GO:0006807	nitrogen compound metabolic process	biological_process	GO	IV	27502	9973	1423	343	13254	419	1	FALSE	0.000630891	0.0376563	0	2	1.96076	NA	IV	1258	236.444	0	Overenrichment	0	0	9380	1.96076	13.5975	0.438778	7.58568	16
GO:0019222	regulation of metabolic process	biological_process	GO	IV	27502	4015	1423	154	13796	434	2	FALSE	0.00202875	0.0908184	0	4	2.60259	regulation of biological process	IV	411	106.158	5.63634e-128	Overenrichment	8.3284e-128	5.58336e-124	3574	2.60259	13.7865	0.45643	7.57606	17
GO:0009889	regulation of biosynthetic process	biological_process	GO	IV	27502	3150	1423	138	7999	256	2	FALSE	1.24043e-06	0.000177691	0	6	3.3718	regulation of biological process	IV	356	95.1289	2.26592e-106	Overenrichment	3.19656e-106	2.24462e-102	2766	3.3718	15.3098	0.5398	7.55984	18
GO:0044271	cellular nitrogen compound biosynthetic process	biological_process	GO	IV	27502	5275	1423	213	8329	277	2	FALSE	6.05287e-07	9.12709e-05	0	8	3.25416	nitrogen compound metabolic process	IV	689	146.829	1.81574e-268	Overenrichment	3.39373e-268	1.79868e-264	4601	3.25416	13.1875	0.425267	7.53446	19
GO:0031323	regulation of cellular metabolic process	biological_process	GO	IV	27502	3615	1423	147	12061	385	3	FALSE	0.000281795	0.0192224	0	8	2.75732	regulation of biological process	IV	384	101.333	1.82781e-116	Overenrichment	2.64984e-116	1.81063e-112	3161	2.75732	13.0544	0.39083	7.52298	20
GO:0006725	cellular aromatic compound metabolic process	biological_process	GO	IV	27502	6044	1423	243	11436	369	1	FALSE	1.84675e-07	4.06995e-05	0	4	2.68575	cellular process	IV	836	167.51	0	Overenrichment	0	0	5527	2.68575	14.3241	0.479351	7.47371	21
GO:0034641	cellular nitrogen compound metabolic process	biological_process	GO	IV	27502	6878	1423	256	11814	380	2	FALSE	0.000122918	0.00951782	0	5	2.53165	nitrogen compound metabolic process	IV	901	176.471	0	Overenrichment	0	0	6294	2.53165	13.4809	0.431291	7.36105	22
GO:0032774	RNA biosynthetic process	biological_process	GO	IV	27502	2968	1423	146	5743	223	2	FALSE	1.51833e-05	0.00167308	0	20	4.23772	organic substance metabolic process	IV	405	100.644	2.50962e-132	Overenrichment	3.72942e-132	2.48603e-128	2686	4.23772	14.5666	0.496953	7.15581	23
GO:0034654	nucleobase-containing compound biosynthetic process	biological_process	GO	IV	27502	3971	1423	187	5550	218	4	FALSE	3.3407e-07	5.98195e-05	0	17	3.70951	biosynthetic process	IV	573	128.906	4.31706e-210	Overenrichment	7.39875e-210	4.27648e-206	3317	3.70951	13.6949	0.432796	7.13933	24
GO:0046483	heterocycle metabolic process	biological_process	GO	IV	27502	5966	1423	239	11436	369	1	FALSE	4.46434e-07	7.52373e-05	0	4	2.68917	cellular process	IV	828	164.752	0	Overenrichment	0	0	5400	2.68917	13.3613	0.422032	6.90101	25
GO:0006351	transcription, DNA-templated	biological_process	GO	IV	27502	2904	1423	143	6006	215	3	FALSE	3.47935e-08	8.30696e-06	0	25	4.32473	organic substance metabolic process	IV	356	92.3715	1.94965e-110	Overenrichment	2.78128e-110	1.93132e-106	2656	4.32473	13.4153	0.421377	6.40656	26
GO:0030312	external encapsulating structure	cellular_component	GO	IV	27502	4143	1423	318	22098	1048	2	FALSE	1.15499e-20	1.10301e-17	0	4	6.23308	cell part	IV	1511	219.21	0	Overenrichment	0	0	4339	6.23308	23.906	1.45873	10.2876	1
GO:0005634	nucleus	cellular_component	GO	IV	27502	12495	1423	735	19316	929	1	FALSE	6.98647e-23	1.00081e-19	0	9	4.34569	membrane-bounded organelle	IV	2579	419.808	0	Overenrichment	0	0	12934	4.34569	18.9648	0.861973	9.26194	2
GO:0043233	organelle lumen	cellular_component	GO	IV	27502	1877	1423	59	6041	132	2	FALSE	0.000604146	0.0368272	0	4	4.86853	organelle	IV	154	40.671	7.43509e-48	Overenrichment	8.71828e-48	7.3652e-44	1730	4.86853	17.1841	0.678306	8.87226	3
GO:0005829	cytosol	cellular_component	GO	IV	27502	9851	1423	563	17434	755	1	FALSE	5.15431e-26	1.47671e-22	0	7	5.80985	cell part	IV	880	154.412	0	Overenrichment	0	0	10546	5.80985	17.3372	0.715192	8.39985	4
GO:0043231	intracellular membrane-bounded organelle	cellular_component	GO	IV	27502	19316	1423	929	19853	940	2	FALSE	0.000789435	0.0443477	0	8	3.53439	membrane-bounded organelle	IV	4063	640.397	0	Overenrichment	0	0	20032	3.53439	12.9317	0.380672	5.34005	5
GO:0097159	organic cyclic compound binding	molecular_function	GO	IV	27502	7730	1423	299	12721	412	1	FALSE	2.23164e-07	4.5669e-05	0	2	4.40784	NA	IV	1190	206.113	0	Overenrichment	0	0	2	4.40784	19.7185	0.881082	10.9479	1
GO:1901363	heterocyclic compound binding	molecular_function	GO	IV	27502	7688	1423	296	12721	412	1	FALSE	5.83635e-07	9.12709e-05	0	2	4.48155	NA	IV	1185	204.045	0	Overenrichment	0	0	2	4.48155	18.9261	0.807369	10.5526	2
PO:0008028	reproductive shoot apical meristem	plant anatomical entity	PO	IV	21797	9942	541	198	11399	207	2	FALSE	3.19777e-05	0.0103608	0	16	1.74036	portion of plant tissue	IV	581	136.489	1.49127e-202	Overenrichment	2.53431e-202	1.47725e-198	18516	1.74036	13.7321	0.455283	7.9292	1
PO:0025222	reproductive shoot apex	plant anatomical entity	PO	IV	21797	9949	541	198	11403	208	1	FALSE	9.44949e-05	0.0153082	0	10	1.46301	multi-tissue plant structure	IV	581	136.489	1.49127e-202	Overenrichment	2.53431e-202	1.47725e-198	18557	1.46301	12.9507	0.389679	7.90468	2
PO:0025202	microsporangium	plant anatomical entity	PO	IV	21797	9419	541	175	12217	203	1	FALSE	0.000730708	0.0473499	0	10	4.27722	multi-tissue plant structure	IV	493	120.635	7.83285e-164	Overenrichment	1.24167e-163	7.75922e-160	3397	4.27722	13.2111	0.392773	7.61215	3
PO:0025477	floral organ primordium	plant anatomical entity	PO	IV	21797	9863	541	194	11308	207	2	FALSE	0.00166844	0.0540573	0	14	1.99893	portion of plant tissue	IV	559	133.732	9.57366e-191	Overenrichment	1.59363e-190	9.48367e-187	9828	1.99893	12.8761	0.387594	7.542	4
PO:0009026	sporophyll	plant anatomical entity	PO	IV	21797	9716	541	185	11226	198	1	FALSE	0.00145411	0.0540573	0	20	3.15229	multi-tissue plant structure	IV	523	127.528	1.78776e-174	Overenrichment	2.90321e-174	1.77096e-170	9594	3.15229	13.4719	0.405019	7.22444	5
PO:0020137	leaf apex	plant anatomical entity	PO	IV	21797	9516	541	179	11152	194	2	FALSE	0.00228648	0.0673473	0	24	5.55019	multi-tissue plant structure	IV	490	123.392	3.24848e-157	Overenrichment	5.08444e-157	3.21794e-153	9426	5.55019	11.9556	0.32349	6.47269	6
PO:0000017	vascular leaf primordium	plant anatomical entity	PO	IV	21797	9825	541	188	11226	198	3	FALSE	0.000341343	0.0276488	0	22	2.80475	portion of plant tissue	IV	526	129.596	2.84065e-173	Overenrichment	4.60247e-173	2.81395e-169	9747	2.80475	12.0621	0.358934	6.21459	7
PO:0025431	vascular leaf anlagen	plant anatomical entity	PO	IV	21797	9825	541	188	11226	198	2	FALSE	0.000341343	0.0276488	0	18	2.78657	portion of plant tissue	IV	526	129.596	2.84065e-173	Overenrichment	4.60247e-173	2.81395e-169	9747	2.78657	11.2122	0.299426	6.14667	8
PO:0009025	vascular leaf	plant anatomical entity	PO	IV	21797	9825	541	188	13316	228	3	FALSE	0.00120284	0.0540573	0	30	2.84214	multi-tissue plant structure	IV	522	128.906	1.75962e-171	Overenrichment	2.84167e-171	1.74308e-167	9746	2.84214	11.9961	0.342171	5.49997	9
PO:0007631	plant embryo development stage	plant structure development stage	PO	IV	21797	9743	541	187	11925	209	1	FALSE	0.00132224	0.0540573	0	9	5.29887	plant structure	IV	534	128.906	2.68089e-180	Overenrichment	4.38813e-180	2.65569e-176	8729	5.29887	13.3555	0.41681	7.69052	1
PO:0025500	whole plant fruit development stage	plant structure development stage	PO	IV	21797	8772	541	172	10148	185	1	FALSE	0.00360943	0.0974547	0	8	4.93115	plant structure	IV	464	118.566	2.97235e-146	Overenrichment	4.52916e-146	2.94441e-142	8860	4.93115	13.1483	0.406292	7.35303	2
PO:0007112	1 main shoot growth stage	plant structure development stage	PO	IV	21797	9764	541	187	11925	209	1	FALSE	0.0016208	0.0540573	0	9	3.64595	plant structure	IV	524	128.906	6.13105e-173	Overenrichment	9.92713e-173	6.07342e-169	8915	3.64595	11.5631	0.323415	7.26145	3
GO:0033993	response to lipid	biological_process	GO	V	27502	5003	3006	1198	7517	1368	1	FALSE	1.33995e-84	2.33106e-81	0	4	5.46736	response to chemical	V	9072	1215.69	0	Overenrichment	0	0	5031	5.46736	26.4726	1.7284	21.9292	1
GO:0009725	response to hormone	biological_process	GO	V	27502	6570	3006	1289	7517	1368	2	FALSE	7.33032e-20	1.91285e-17	0	5	5.07871	response to endogenous stimulus	V	9635	1308.03	0	Overenrichment	0	0	6601	5.07871	23.0362	1.37253	20.7484	2
GO:0009737	response to abscisic acid	biological_process	GO	V	27502	4777	3006	1176	11682	1774	4	FALSE	8.99199e-122	2.34646e-118	0	10	8.56846	response to chemical	V	8668	1161.91	0	Overenrichment	0	0	4799	8.56846	25.4031	1.59999	20.4585	3
GO:0009719	response to endogenous stimulus	biological_process	GO	V	27502	6575	3006	1289	15929	2168	1	FALSE	2.84717e-75	3.71484e-72	0	2	4.3588	NA	V	9635	1308.03	0	Overenrichment	0	0	6606	4.3588	22.6701	1.29022	19.9767	4
GO:0010033	response to organic substance	biological_process	GO	V	27502	7517	3006	1368	12845	1887	1	FALSE	2.30061e-42	2.00114e-39	0	3	3.49398	response to chemical	V	10120	1388.2	0	Overenrichment	0	0	7560	3.49398	21.0744	1.11498	17.9383	5
GO:0009644	response to high light intensity	biological_process	GO	V	27502	1605	3006	237	4483	529	1	FALSE	3.50477e-06	0.000142902	0	6	9.37939	response to abiotic stimulus	V	1655	240.499	0	Overenrichment	0	0	1621	9.37939	22.5337	1.23535	14.8326	6
GO:0009408	response to heat	biological_process	GO	V	27502	4505	3006	787	13684	1781	2	FALSE	1.27642e-26	5.12433e-24	0	5	7.82124	response to stress	V	5546	793.546	0	Overenrichment	0	0	4543	7.82124	22.34	1.209	14.4224	7
GO:0001101	response to acid chemical	biological_process	GO	V	27502	11157	3006	1741	12845	1887	1	FALSE	1.11026e-15	1.86917e-13	0	3	5.42814	response to chemical	V	12328	1766.71	0	Overenrichment	0	0	11199	5.42814	20.1653	0.939882	13.084	8
GO:0022414	reproductive process	biological_process	GO	V	27502	2597	3006	364	20995	2552	2	FALSE	0.0012624	0.0207184	0	2	3.62602	NA	V	2655	369.374	0	Overenrichment	0	0	2616	3.62602	18.194	0.788406	12.9135	9
GO:0016310	phosphorylation	biological_process	GO	V	27502	2287	3006	359	3026	433	1	FALSE	4.96174e-05	0.00144667	0	6	4.17538	cellular process	V	2491	362.271	0	Overenrichment	0	0	1845	4.17538	17.6015	0.74323	12.6043	10
GO:0005975	carbohydrate metabolic process	biological_process	GO	V	27502	1714	3006	245	11666	1279	2	FALSE	2.19683e-06	9.88384e-05	0	4	4.2189	primary metabolic process	V	1729	248.617	0	Overenrichment	0	0	1714	4.2189	18.575	0.824974	10.5395	11
GO:1901700	response to oxygen-containing compound	biological_process	GO	V	27502	11733	3006	1795	12845	1887	1	FALSE	1.0314e-11	1.34572e-09	0	3	4.14029	response to chemical	V	12651	1821.5	0	Overenrichment	0	0	11780	4.14029	18.7577	0.816561	9.91285	12
GO:0042221	response to chemical	biological_process	GO	V	27502	12845	3006	1887	15929	2168	1	FALSE	1.86343e-17	3.74047e-15	0	2	2.84415	NA	V	12687	1833.68	0	Overenrichment	0	0	12838	2.84415	17.6239	0.737843	9.45918	13
GO:0010468	regulation of gene expression	biological_process	GO	V	27502	3241	3006	313	5474	485	2	FALSE	0.0068065	0.075247	0	9	3.96886	regulation of biological process	V	2225	316.607	0	Overenrichment	0	0	2869	3.96886	15.4289	0.560615	9.26267	14
GO:0009266	response to temperature stimulus	biological_process	GO	V	27502	5571	3006	905	14066	1829	1	FALSE	2.84344e-20	7.81048e-18	0	3	7.02801	response to abiotic stimulus	V	6385	918.362	0	Overenrichment	0	0	5627	7.02801	15.9617	0.613948	8.70196	15
GO:0044283	small molecule biosynthetic process	biological_process	GO	V	27502	1520	3006	217	8013	874	2	FALSE	3.34219e-06	0.000137346	0	4	4.00991	biosynthetic process	V	1479	220.204	0	Overenrichment	0	0	1527	4.00991	14.7337	0.523466	8.1455	16
GO:0006793	phosphorus metabolic process	biological_process	GO	V	27502	3033	3006	435	11436	1259	1	FALSE	1.48102e-11	1.79755e-09	0	4	3.61028	cellular process	V	3027	441.423	0	Overenrichment	0	0	2507	3.61028	14.4485	0.522333	8.09037	17
GO:0043412	macromolecule modification	biological_process	GO	V	27502	3968	3006	495	9186	971	1	FALSE	1.52275e-07	9.24096e-06	0	4	3.21344	organic substance metabolic process	V	3509	502.309	0	Overenrichment	0	0	3763	3.21344	13.1886	0.403672	7.79404	18
GO:0034654	nucleobase-containing compound biosynthetic process	biological_process	GO	V	27502	3971	3006	438	5550	575	4	FALSE	0.0049273	0.0591163	0	17	3.70951	biosynthetic process	V	3110	444.467	0	Overenrichment	0	0	3317	3.70951	13.6949	0.432796	7.7468	19
GO:0016043	cellular component organization	biological_process	GO	V	27502	4419	3006	570	13242	1514	2	FALSE	0.000110955	0.00286834	0	3	2.60288	cellular component organization or biogenesis	V	4150	578.416	0	Overenrichment	0	0	4125	2.60288	15.2157	0.546931	7.67751	20
GO:0019438	aromatic compound biosynthetic process	biological_process	GO	V	27502	4328	3006	486	8252	859	2	FALSE	0.00573657	0.0666797	0	7	3.46859	cellular process	V	3424	493.176	0	Overenrichment	0	0	3682	3.46859	13.8954	0.463182	7.34614	21
GO:0044281	small molecule metabolic process	biological_process	GO	V	27502	2810	3006	362	13254	1476	1	FALSE	0.000606818	0.0114746	0	2	2.97457	NA	V	2372	367.345	0	Overenrichment	0	0	2813	2.97457	14.351	0.484355	7.17754	22
GO:0036211	protein modification process	biological_process	GO	V	27502	3473	3006	454	5922	642	2	FALSE	1.47022e-11	1.79755e-09	0	9	3.37242	organic substance metabolic process	V	3237	460.703	0	Overenrichment	0	0	3248	3.37242	11.9249	0.353256	6.92487	23
GO:1901362	organic cyclic compound biosynthetic process	biological_process	GO	V	27502	4506	3006	508	8459	889	2	FALSE	0.00785291	0.0833015	0	6	3.32085	organic substance metabolic process	V	3572	515.5	0	Overenrichment	0	0	3862	3.32085	13.0161	0.401743	6.9146	24
GO:0065008	regulation of biological quality	biological_process	GO	V	27502	2313	3006	301	6804	763	1	FALSE	0.000474704	0.00923356	0	2	3.15186	NA	V	2105	305.444	0	Overenrichment	0	0	2323	3.15186	13.9951	0.458785	6.85876	25
GO:0006464	cellular protein modification process	biological_process	GO	V	27502	3473	3006	454	5009	543	2	FALSE	7.06419e-16	1.27131e-13	0	14	3.37365	organic substance metabolic process	V	3030	426.201	0	Overenrichment	0	0	3248	3.37365	12.3263	0.364279	6.69054	26
GO:0005886	plasma membrane	cellular_component	GO	V	27502	5743	3006	746	24549	2656	3	FALSE	1.6263e-09	1.34725e-07	0	5	4.47411	cell	V	5009	756	0	Overenrichment	0	0	4567	4.47411	19.1346	0.85946	13.2815	1
GO:0012505	endomembrane system	cellular_component	GO	V	27502	2765	3006	364	22098	2411	3	FALSE	4.02161e-05	0.00121703	0	3	4.71359	cell part	V	2516	369.374	0	Overenrichment	0	0	2963	4.71359	17.3398	0.71638	12.9677	2
GO:0071944	cell periphery	cellular_component	GO	V	27502	8102	3006	975	22098	2411	1	FALSE	2.76836e-05	0.000880981	0	3	4.1976	cell part	V	6462	988.381	0	Overenrichment	0	0	7384	4.1976	19.5527	0.899322	11.565	3
GO:0005773	vacuole	cellular_component	GO	V	27502	3332	3006	420	20455	2166	2	FALSE	2.86606e-05	0.000906544	0	11	6.05615	membrane-bounded organelle	V	2886	424.172	0	Overenrichment	0	0	1083	6.05615	14.3835	0.497588	7.99448	4
GO:0044425	membrane part	cellular_component	GO	V	27502	4562	3006	543	24699	2666	2	FALSE	0.00437789	0.0537605	0	2	3.93373	NA	V	3609	551.017	0	Overenrichment	0	0	4586	3.93373	13.5373	0.44557	7.22161	5
GO:0005737	cytoplasm	cellular_component	GO	V	27502	18035	3006	1967	20861	2215	1	FALSE	0.000272169	0.00584547	0	5	3.3499	cell part	V	12985	1995.03	0	Overenrichment	0	0	18647	3.3499	11.8549	0.336527	6.07577	6
GO:0044444	cytoplasmic part	cellular_component	GO	V	27502	17434	3006	1901	20861	2215	2	FALSE	0.00118062	0.0198124	0	6	3.38543	cell part	V	12525	1922.98	0	Overenrichment	0	0	17848	3.38543	11.4692	0.306705	5.65272	7
GO:0016740	transferase activity	molecular_function	GO	V	27502	4541	3006	623	10438	1340	1	FALSE	0.00990366	0.0977117	0	2	2.86245	NA	V	3996	615.962	0	Overenrichment	0	0	145	2.86245	16.2386	0.650263	11.9078	1
PO:0000006	plant protoplast	plant anatomical entity	PO	V	21797	14424	2632	1831	14965	1879	1	FALSE	0.00382355	0.0759248	0	5	7.4961	in vitro plant structure	V	12340	1857.02	0	Overenrichment	0	0	14516	7.4961	16.2357	0.618137	8.43742	1
PO:0009007	portion of plant tissue	plant anatomical entity	PO	V	21797	20004	2632	2503	21797	2632	1	FALSE	1.26688e-12	7.547e-11	0	2	0.485785	NA	V	17042	2539.96	0	Overenrichment	0	0	28866	0.485785	13.8141	0.464779	8.26781	2
PO:0000004	in vitro plant structure	plant anatomical entity	PO	V	21797	14965	2632	1879	21797	2632	1	FALSE	0.000633567	0.0188712	0	2	5.01119	NA	V	12681	1906.74	0	Overenrichment	0	0	14801	5.01119	14.8517	0.498247	7.79106	3
PO:0025059	portion of ground tissue	plant anatomical entity	PO	V	21797	18234	2632	2373	20004	2503	2	FALSE	1.57762e-13	1.16198e-11	0	5	2.27035	portion of plant tissue	V	16263	2408.04	0	Overenrichment	0	0	18358	2.27035	12.7244	0.381103	6.98312	4
PO:0030003	protonema	plant anatomical entity	PO	V	21797	18195	2632	2372	21452	2617	3	FALSE	6.38344e-21	8.87298e-19	0	14	5.0982	portion of plant tissue	V	16084	2384.7	0	Overenrichment	0	0	18328	5.0982	12.3994	0.371399	6.97602	5
PO:0009002	plant cell	plant anatomical entity	PO	V	21797	21358	2632	2612	21797	2632	1	FALSE	3.69018e-08	1.70979e-06	0	2	1.90885	NA	V	17613	2650.57	0	Overenrichment	0	0	21018	1.90885	13.2589	0.427252	6.96615	6
PO:0025007	collective plant organ structure	plant anatomical entity	PO	V	21797	20829	2632	2460	21166	2479	2	FALSE	0.000104158	0.0036195	0	3	0.532907	collective plant structure	V	16466	2496.32	0	Overenrichment	0	0	29946	0.532907	13.7068	0.423281	6.88795	7
PO:0025017	plant spore	plant anatomical entity	PO	V	21797	19770	2632	2492	21772	2628	1	FALSE	2.76139e-16	2.87875e-14	0	3	4.16389	whole plant	V	16938	2525.75	0	Overenrichment	0	0	20581	4.16389	12.7217	0.400091	6.87725	8
PO:0009013	portion of meristem tissue	plant anatomical entity	PO	V	21797	20003	2632	2503	21246	2598	2	FALSE	4.77062e-08	1.98935e-06	0	3	0.549121	portion of plant tissue	V	17042	2539.96	0	Overenrichment	0	0	28866	0.549121	13.1251	0.395948	6.59133	9
PO:0025594	ground meristem	plant anatomical entity	PO	V	21797	18234	2632	2373	20003	2503	1	FALSE	1.67191e-13	1.16198e-11	0	4	2.24382	portion of plant tissue	V	16263	2408.04	0	Overenrichment	0	0	18358	2.24382	11.8335	0.332154	6.02561	10
PO:0009025	vascular leaf	plant anatomical entity	PO	V	21797	9825	2632	1091	13316	1414	3	FALSE	0.00112957	0.0294394	0	30	2.84214	multi-tissue plant structure	V	7310	1107.11	0	Overenrichment	0	0	9746	2.84214	11.9961	0.342171	5.96968	11
PO:0030006	protonema whole plant development stage	plant structure development stage	PO	V	21797	9764	2632	1777	14059	2062	1	FALSE	1.70788e-80	7.12184e-78	0	8	7.4961	plant structure	V	11070	1596.22	0	Overenrichment	0	0	9789	7.4961	24.1748	1.45452	20.0152	1
PO:0025340	gametophyte vegetative stage	plant structure development stage	PO	V	21797	14059	2632	2062	21359	2610	1	FALSE	1.0775e-55	2.2466e-53	0	7	6.1098	plant structure	V	14148	2085.34	0	Overenrichment	0	0	14103	6.1098	16.3444	0.643229	8.13442	2
PO:0028003	gametophyte development stage	plant structure development stage	PO	V	21797	21359	2632	2610	21738	2625	2	FALSE	2.42043e-08	1.26165e-06	0	6	2.94222	plant structure	V	17595	2648.54	0	Overenrichment	0	0	37554	2.94222	11.0854	0.29191	6.643	3
GO:0009644	response to high light intensity	biological_process	GO	VI	27502	1605	1166	118	4483	144	1	FALSE	8.32878e-31	9.00618e-28	0	6	9.37939	response to abiotic stimulus	VI	736	68.7623	0	Overenrichment	0	0	1621	9.37939	22.5337	1.23535	16.4456	1
GO:0009408	response to heat	biological_process	GO	VI	27502	4505	1166	279	13684	420	2	FALSE	3.90625e-46	6.33594e-43	0	5	7.82124	response to stress	VI	1467	156.494	0	Overenrichment	0	0	4543	7.82124	22.34	1.209	16.1833	2
GO:0006970	response to osmotic stress	biological_process	GO	VI	27502	5007	1166	183	14774	430	2	FALSE	9.07486e-05	0.0115463	0	4	6.62255	response to stress	VI	876	106.7	0	Overenrichment	0	0	5030	6.62255	26.1063	1.62894	14.0291	3
GO:0009642	response to light intensity	biological_process	GO	VI	27502	4483	1166	144	7262	193	1	FALSE	8.81322e-05	0.0115463	0	5	7.76995	response to abiotic stimulus	VI	844	85.3601	0	Overenrichment	0	0	4504	7.76995	20.4274	0.99432	11.6699	4
GO:0009266	response to temperature stimulus	biological_process	GO	VI	27502	5571	1166	302	14066	401	1	FALSE	3.79488e-49	1.23106e-45	0	3	7.02801	response to abiotic stimulus	VI	1642	179.019	0	Overenrichment	0	0	5627	7.02801	15.9617	0.613948	9.65307	5
GO:0006950	response to stress	biological_process	GO	VI	27502	13683	1166	420	15929	451	1	FALSE	8.58822e-07	0.000185735	0	2	3.36628	NA	VI	2138	248.967	0	Overenrichment	0	0	13787	3.36628	15.1568	0.55484	9.32651	6
GO:0032774	RNA biosynthetic process	biological_process	GO	VI	27502	2968	1166	112	5743	169	2	FALSE	6.93428e-05	0.0102249	0	20	4.23772	organic substance metabolic process	VI	511	66.3912	3.00072238335137e-313	Overenrichment	5.90839911141842e-313	2.97251559294786e-309	2686	4.23772	14.5666	0.496953	9.04719	7
GO:0006351	transcription, DNA-templated	biological_process	GO	VI	27502	2904	1166	111	6006	182	3	FALSE	0.000341318	0.0395441	0	25	4.32473	organic substance metabolic process	VI	456	62.2417	5.48466e-268	Overenrichment	1.02434e-267	5.43311e-264	2656	4.32473	13.4153	0.421377	8.43227	8
GO:0034654	nucleobase-containing compound biosynthetic process	biological_process	GO	VI	27502	3971	1166	139	5550	168	4	FALSE	0.000458786	0.0513207	0	17	3.70951	biosynthetic process	VI	656	82.3962	0	Overenrichment	0	0	3317	3.70951	13.6949	0.432796	8.11552	9
GO:0005634	nucleus	cellular_component	GO	VI	27502	12495	1166	547	19316	769	1	FALSE	6.3959e-05	0.00988014	0	9	4.34569	membrane-bounded organelle	VI	2976	289.869	0	Overenrichment	0	0	12934	4.34569	18.9648	0.861973	11.8353	1
GO:0005829	cytosol	cellular_component	GO	VI	27502	9851	1166	482	17434	699	1	FALSE	3.8055e-12	1.2345e-09	0	7	5.80985	cell part	VI	1595	154.122	0	Overenrichment	0	0	10546	5.80985	17.3372	0.715192	10.3729	2
GO:0043231	intracellular membrane-bounded organelle	cellular_component	GO	VI	27502	19316	1166	769	19853	777	2	FALSE	0.000819412	0.0778934	0	8	3.53439	membrane-bounded organelle	VI	4670	455.847	0	Overenrichment	0	0	20032	3.53439	12.9317	0.380672	8.12997	3
PO:0007022	seed imbibition stage	plant structure development stage	PO	VI	21797	7960	612	238	8492	241	1	FALSE	0.000121351	0.0415019	0	10	7.4961	plant structure	VI	1164	141.081	0	Overenrichment	0	0	8040	7.4961	11.966	0.339823	5.39372	1
GO:0022414	reproductive process	biological_process	GO	VII	27502	2597	2313	241	20995	1461	2	FALSE	1.04538e-06	0.000130719	0	2	3.62602	NA	VII	1572	268.79	0	Overenrichment	0	0	2616	3.62602	18.194	0.788406	11.76	1
GO:0003006	developmental process involved in reproduction	biological_process	GO	VII	27502	2351	2313	221	13030	685	2	FALSE	1.81376e-20	2.66441e-17	0	4	4.17127	reproductive process	VII	1439	246.483	0	Overenrichment	0	0	2380	4.17127	17.3715	0.713348	10.9885	2
GO:0031326	regulation of cellular biosynthetic process	biological_process	GO	VII	27502	3094	2313	282	7422	561	3	FALSE	1.23958e-05	0.00109256	0	12	3.45113	regulation of biological process	VII	1858	314.517	0	Overenrichment	0	0	2710	3.45113	15.5596	0.564792	10.7843	3
GO:0009791	post-embryonic development	biological_process	GO	VII	27502	2361	2313	227	4162	347	2	FALSE	0.000354947	0.0158742	0	5	4.86578	developmental process	VII	1479	253.175	0	Overenrichment	0	0	2389	4.86578	16.5235	0.650096	10.6942	4
GO:0048856	anatomical structure development	biological_process	GO	VII	27502	3902	2313	330	12936	678	1	FALSE	2.39291e-25	5.27278e-22	0	2	2.0544	NA	VII	2154	368.052	0	Overenrichment	0	0	3946	2.0544	15.7787	0.576338	10.5263	5
GO:0016043	cellular component organization	biological_process	GO	VII	27502	4419	2313	368	13242	983	2	FALSE	0.00294503	0.0636213	0	3	2.60288	cellular component organization or biogenesis	VII	2486	410.434	0	Overenrichment	0	0	4125	2.60288	15.2157	0.546931	10.461	6
GO:0060255	regulation of macromolecule metabolic process	biological_process	GO	VII	27502	3704	2313	338	9330	746	2	FALSE	0.000670548	0.0246259	0	7	3.06042	regulation of biological process	VII	2195	376.975	0	Overenrichment	0	0	3247	3.06042	15.5604	0.545614	10.1265	7
GO:0009889	regulation of biosynthetic process	biological_process	GO	VII	27502	3150	2313	284	7999	597	2	FALSE	1.45722e-05	0.00121169	0	6	3.3718	regulation of biological process	VII	1867	316.748	0	Overenrichment	0	0	2766	3.3718	15.3098	0.5398	9.98849	8
GO:0010468	regulation of gene expression	biological_process	GO	VII	27502	3241	2313	303	5474	458	2	FALSE	0.000847663	0.0295192	0	9	3.96886	regulation of biological process	VII	1998	337.939	0	Overenrichment	0	0	2869	3.96886	15.4289	0.560615	9.81663	9
GO:0006996	organelle organization	biological_process	GO	VII	27502	3014	2313	273	4419	368	1	FALSE	0.00538616	0.0934521	0	4	3.25525	cellular component organization or biogenesis	VII	1860	304.48	0	Overenrichment	0	0	2707	3.25525	13.6956	0.458695	9.7684	10
GO:0044260	cellular macromolecule metabolic process	biological_process	GO	VII	27502	8056	2313	663	11832	872	2	FALSE	5.42097e-08	1.03871e-05	0	6	2.46466	organic substance metabolic process	VII	4310	739.45	0	Overenrichment	0	0	7602	2.46466	14.9621	0.521423	9.70118	11
GO:0032774	RNA biosynthetic process	biological_process	GO	VII	27502	2968	2313	272	5743	463	2	FALSE	0.000864074	0.0295192	0	20	4.23772	organic substance metabolic process	VII	1821	303.364	0	Overenrichment	0	0	2686	4.23772	14.5666	0.496953	9.51398	12
GO:0010556	regulation of macromolecule biosynthetic process	biological_process	GO	VII	27502	3017	2313	277	5824	480	3	FALSE	0.0038987	0.0777446	0	12	3.84205	regulation of biological process	VII	1832	308.941	0	Overenrichment	0	0	2631	3.84205	15.0592	0.534671	9.48284	13
GO:2000112	regulation of cellular macromolecule biosynthetic process	biological_process	GO	VII	27502	2986	2313	274	5188	424	3	FALSE	0.00117024	0.0348672	0	21	4.09491	regulation of biological process	VII	1808	305.595	0	Overenrichment	0	0	2604	4.09491	14.2543	0.489916	9.18335	14
GO:0009605	response to external stimulus	biological_process	GO	VII	27502	2127	2313	161	15929	1001	1	FALSE	0.005814	0.0996977	0	2	3.52647	NA	VII	1068	179.565	0	Overenrichment	0	0	2160	3.52647	14.1564	0.488414	9.00633	15
GO:0051171	regulation of nitrogen compound metabolic process	biological_process	GO	VII	27502	3412	2313	305	10069	777	2	FALSE	0.00063995	0.0236996	0	6	3.047	regulation of biological process	VII	1978	340.17	0	Overenrichment	0	0	2950	3.047	13.8568	0.444028	8.7386	16
GO:0006952	defense response	biological_process	GO	VII	27502	1773	2313	136	13683	780	1	FALSE	0.000135383	0.00719885	0	3	4.23919	response to stress	VII	888	150.567	0	Overenrichment	0	0	1805	4.23919	14.1806	0.496609	8.68842	17
GO:0043170	macromolecule metabolic process	biological_process	GO	VII	27502	9186	2313	739	11651	861	1	FALSE	3.46076e-08	8.47309e-06	0	3	2.19951	organic substance metabolic process	VII	4799	824.214	0	Overenrichment	0	0	8658	2.19951	13.6085	0.462068	8.40136	18
GO:0034654	nucleobase-containing compound biosynthetic process	biological_process	GO	VII	27502	3971	2313	342	5550	438	4	FALSE	0.000765529	0.0272853	0	17	3.70951	biosynthetic process	VII	2261	381.436	0	Overenrichment	0	0	3317	3.70951	13.6949	0.432796	8.28738	19
GO:0050789	regulation of biological process	biological_process	GO	VII	27502	5932	2313	518	20995	1461	2	FALSE	3.18219e-10	1.75299e-07	0	2	1.34492	NA	VII	3380	577.731	0	Overenrichment	0	0	5563	1.34492	13.3954	0.451267	8.25087	20
GO:0019222	regulation of metabolic process	biological_process	GO	VII	27502	4015	2313	355	13796	989	2	FALSE	9.71395e-07	0.00012591	0	4	2.60259	regulation of biological process	VII	2297	395.935	0	Overenrichment	0	0	3574	2.60259	13.7865	0.45643	8.20621	21
GO:0071704	organic substance metabolic process	biological_process	GO	VII	27502	11651	2313	861	13254	937	1	FALSE	3.04055e-05	0.00216124	0	2	1.55975	NA	VII	5546	960.282	0	Overenrichment	0	0	11193	1.55975	14.4297	0.487053	8.06767	22
GO:0006807	nitrogen compound metabolic process	biological_process	GO	VII	27502	9973	2313	773	13254	937	1	FALSE	2.14524e-08	5.56121e-06	0	2	1.96076	NA	VII	4998	862.135	0	Overenrichment	0	0	9380	1.96076	13.5975	0.438778	7.87066	23
GO:1901362	organic cyclic compound biosynthetic process	biological_process	GO	VII	27502	4506	2313	370	8459	635	2	FALSE	0.00479906	0.0870349	0	6	3.32085	organic substance metabolic process	VII	2435	412.665	0	Overenrichment	0	0	3862	3.32085	13.0161	0.401743	7.68043	24
GO:0050794	regulation of cellular process	biological_process	GO	VII	27502	5392	2313	462	13291	989	2	FALSE	2.73913e-05	0.00201189	0	4	1.68682	regulation of biological process	VII	3019	514.158	0	Overenrichment	0	0	4998	1.68682	13.3847	0.421073	7.61089	25
GO:0031323	regulation of cellular metabolic process	biological_process	GO	VII	27502	3615	2313	313	12061	907	3	FALSE	0.00121939	0.0358813	0	8	2.75732	regulation of biological process	VII	2039	349.092	0	Overenrichment	0	0	3161	2.75732	13.0544	0.39083	7.3898	26
GO:0044237	cellular metabolic process	biological_process	GO	VII	27502	11436	2313	852	14674	1046	2	FALSE	0.00214552	0.052972	0	3	1.58333	cellular process	VII	5518	950.244	0	Overenrichment	0	0	10690	1.58333	13.0254	0.38637	6.82386	27
GO:0030312	external encapsulating structure	cellular_component	GO	VII	27502	4143	2313	441	22098	1857	2	FALSE	1.17272e-08	3.23011e-06	0	4	6.23308	cell part	VII	2922	491.852	0	Overenrichment	0	0	4339	6.23308	23.906	1.45873	14.9908	1
GO:0043233	organelle lumen	cellular_component	GO	VII	27502	1877	2313	185	6041	447	2	FALSE	1.06782e-06	0.000130719	0	4	4.86853	organelle	VII	1291	206.332	0	Overenrichment	0	0	1730	4.86853	17.1841	0.678306	13.233	2
GO:0005634	nucleus	cellular_component	GO	VII	27502	12495	2313	1263	19316	1626	1	FALSE	1.70874e-32	7.5304e-29	0	9	4.34569	membrane-bounded organelle	VII	7435	1245.8	0	Overenrichment	0	0	12934	4.34569	18.9648	0.861973	11.9103	3
GO:0005829	cytosol	cellular_component	GO	VII	27502	9851	2313	906	17434	1378	1	FALSE	1.97938e-13	2.18078e-10	0	7	5.80985	cell part	VII	3760	639.072	0	Overenrichment	0	0	10546	5.80985	17.3372	0.715192	11.7593	4
GO:1901363	heterocyclic compound binding	molecular_function	GO	VII	27502	7688	2313	642	12721	999	1	FALSE	0.00528764	0.0921052	0	2	4.48155	NA	VII	4225	716.029	0	Overenrichment	0	0	2	4.48155	18.9261	0.807369	16.9918	1
GO:0003676	nucleic acid binding	molecular_function	GO	VII	27502	4049	2313	406	7730	644	2	FALSE	7.83707e-09	2.30253e-06	0	4	4.77422	organic cyclic compound binding	VII	2699	447.239	0	Overenrichment	0	0	2	4.77422	18.9857	0.81502	16.8511	2
GO:0005515	protein binding	molecular_function	GO	VII	27502	5960	2313	517	12721	999	1	FALSE	0.000694494	0.0252945	0	2	3.82159	NA	VII	3373	567.693	0	Overenrichment	0	0	9	3.82159	18.7339	0.846146	11.6332	3
GO:0140096	catalytic activity, acting on a protein	molecular_function	GO	VII	27502	3125	2313	248	10438	693	1	FALSE	0.000352033	0.0158742	0	2	4.24065	NA	VII	1591	276.597	0	Overenrichment	0	0	149	4.24065	21.0149	1.12481	11.6281	4
PO:0005052	plant callus	plant anatomical entity	PO	VII	21797	1887	1532	146	20004	1336	1	FALSE	0.0314458	0.0953517	0	3	5.55019	portion of plant tissue	VII	942	161.72	0	Overenrichment	0	0	407	5.55019	18.7372	0.819305	12.8694	1
PO:0009053	peduncle	plant anatomical entity	PO	VII	21797	8568	1532	625	11405	758	2	FALSE	3.67445e-07	3.36974e-06	0	18	5.88666	multi-tissue plant structure	VII	4008	697.069	0	Overenrichment	0	0	19	5.88666	23.4071	1.25533	11.8288	2
PO:0020099	microgametophyte vegetative cell	plant anatomical entity	PO	VII	21797	3549	1532	328	21246	1462	2	FALSE	2.6551e-09	3.44247e-08	0	6	6.80295	plant cell	VII	2050	365.822	0	Overenrichment	0	0	2721	6.80295	16.1178	0.626179	11.0268	3
PO:0025195	pollen tube cell	plant anatomical entity	PO	VII	21797	3548	1532	328	21246	1462	2	FALSE	2.57284e-09	3.44247e-08	0	7	7.4961	plant cell	VII	2050	365.822	0	Overenrichment	0	0	2720	7.4961	16.0616	0.610974	10.8029	4
PO:0025396	phyllome lamina	plant anatomical entity	PO	VII	21797	7910	1532	589	11226	745	2	FALSE	2.62324e-08	3.18173e-07	0	24	3.6249	multi-tissue plant structure	VII	3765	656.918	0	Overenrichment	0	0	588	3.6249	16.358	0.657973	10.3693	5
PO:0025513	plant organ lamina	plant anatomical entity	PO	VII	21797	7910	1532	589	9795	705	2	FALSE	0.0270414	0.0854417	0	7	3.58407	multi-tissue plant structure	VII	3765	656.918	0	Overenrichment	0	0	588	3.58407	16.9961	0.694391	10.3215	6
PO:0020039	leaf lamina	plant anatomical entity	PO	VII	21797	7910	1532	589	11152	739	2	FALSE	1.2982e-08	1.62708e-07	0	26	4.40505	multi-tissue plant structure	VII	3760	655.802	0	Overenrichment	0	0	583	4.40505	16.9384	0.692984	10.0072	7
PO:0025060	lamina	plant anatomical entity	PO	VII	21797	7910	1532	589	9795	705	1	FALSE	0.0270414	0.0854417	0	4	3.56427	multi-tissue plant structure	VII	3765	656.918	0	Overenrichment	0	0	588	3.56427	16.9293	0.693936	9.43953	8
PO:0025525	spermatogenous cell	plant anatomical entity	PO	VII	21797	3938	1532	350	21246	1462	2	FALSE	5.32029e-08	6.06191e-07	0	6	5.70434	plant cell	VII	2211	390.358	0	Overenrichment	0	0	3172	5.70434	12.3276	0.357196	8.53209	9
PO:0025006	plant gamete	plant anatomical entity	PO	VII	21797	3971	1532	351	21246	1462	1	FALSE	9.10623e-08	9.3593e-07	0	4	5.55019	plant cell	VII	2218	391.474	0	Overenrichment	0	0	3223	5.55019	13.2901	0.414081	8.47067	10
PO:0020030	cotyledon	plant anatomical entity	PO	VII	21797	7633	1532	580	9825	712	2	FALSE	0.00614094	0.0243052	0	36	5.29887	multi-tissue plant structure	VII	3728	646.88	0	Overenrichment	0	0	5091	5.29887	13.1578	0.419001	8.25073	11
PO:0008028	reproductive shoot apical meristem	plant anatomical entity	PO	VII	21797	9942	1532	712	11399	758	2	FALSE	3.20806e-10	6.34858e-09	0	16	1.74036	portion of plant tissue	VII	4573	794.101	0	Overenrichment	0	0	18516	1.74036	13.7321	0.455283	8.10852	12
PO:0025066	stalk	plant anatomical entity	PO	VII	21797	7745	1532	579	9795	705	1	FALSE	0.0201958	0.0672002	0	6	3.91258	multi-tissue plant structure	VII	3728	645.764	0	Overenrichment	0	0	5377	3.91258	13.0737	0.423172	8.1035	13
PO:0004013	epidermal cell	plant anatomical entity	PO	VII	21797	9071	1532	667	21246	1462	2	FALSE	0.0103583	0.0385615	0	8	3.99959	plant cell	VII	4278	743.912	0	Overenrichment	0	0	7692	3.99959	13.6713	0.462506	8.0639	14
PO:0000015	cotyledon primordium	plant anatomical entity	PO	VII	21797	7638	1532	580	11226	745	3	FALSE	5.91096e-10	9.66313e-09	0	25	5.19351	portion of plant tissue	VII	3728	646.88	0	Overenrichment	0	0	5091	5.19351	12.3422	0.364271	7.85385	15
PO:0006505	first order ear inflorescence axis	plant anatomical entity	PO	VII	21797	8343	1532	622	8661	626	2	FALSE	5.76462e-07	4.81666e-06	0	20	6.80295	multi-tissue plant structure	VII	3994	693.723	0	Overenrichment	0	0	8425	6.80295	13.3185	0.422982	7.76107	16
PO:0025432	cotyledon anlagen	plant anatomical entity	PO	VII	21797	7638	1532	580	11226	745	2	FALSE	5.91096e-10	9.66313e-09	0	21	5.0982	portion of plant tissue	VII	3728	646.88	0	Overenrichment	0	0	5091	5.0982	13.8636	0.465354	7.70257	17
PO:0009020	meristem L1 layer	plant anatomical entity	PO	VII	21797	9069	1532	666	20003	1335	2	FALSE	0.000311112	0.00155971	0	15	2.7599	portion of plant tissue	VII	4274	742.796	0	Overenrichment	0	0	7697	2.7599	12.9152	0.397013	7.64526	18
PO:0025482	bract anlagen	plant anatomical entity	PO	VII	21797	8415	1532	623	11226	745	1	FALSE	2.58559e-09	3.44247e-08	0	17	3.66746	portion of plant tissue	VII	4007	694.838	0	Overenrichment	0	0	8496	3.66746	12.4583	0.378921	7.63252	19
PO:0006354	ear floret	plant anatomical entity	PO	VII	21797	8281	1532	618	8665	626	3	FALSE	4.37641e-06	2.74255e-05	0	32	5.88666	collective plant structure	VII	3977	689.261	0	Overenrichment	0	0	8360	5.88666	13.2428	0.40408	7.63231	20
PO:0006327	spikelet meristem	plant anatomical entity	PO	VII	21797	8281	1532	619	8496	622	2	FALSE	6.65746e-05	0.000357601	0	28	4.27722	portion of plant tissue	VII	3971	690.377	0	Overenrichment	0	0	8359	4.27722	12.3884	0.351686	7.61534	21
PO:0000349	epidermal initial cell	plant anatomical entity	PO	VII	21797	9079	1532	667	20588	1407	2	FALSE	0.00528909	0.0213838	0	10	3.21943	plant cell	VII	4278	743.912	0	Overenrichment	0	0	7713	3.21943	13.3497	0.421477	7.60978	22
PO:0000021	petal primordium	plant anatomical entity	PO	VII	21797	8210	1532	598	11259	746	3	FALSE	1.3315e-06	1.00129e-05	0	22	4.50037	portion of plant tissue	VII	3846	666.955	0	Overenrichment	0	0	5369	4.50037	11.8928	0.341261	7.58448	23
PO:0009081	higher order inflorescence axis	plant anatomical entity	PO	VII	21797	8281	1532	619	8570	625	2	FALSE	6.22616e-05	0.00033928	0	18	3.68943	multi-tissue plant structure	VII	3971	690.377	0	Overenrichment	0	0	8359	3.68943	12.5247	0.374415	7.56406	24
PO:0020040	leaf base	plant anatomical entity	PO	VII	21797	8688	1532	629	11152	739	2	FALSE	2.29489e-07	2.27074e-06	0	24	6.39749	multi-tissue plant structure	VII	4025	701.53	0	Overenrichment	0	0	8773	6.39749	12.0328	0.355399	7.56255	25
PO:0025202	microsporangium	plant anatomical entity	PO	VII	21797	9419	1532	698	12217	842	1	FALSE	1.17037e-05	7.09775e-05	0	10	4.27722	multi-tissue plant structure	VII	4506	778.486	0	Overenrichment	0	0	3397	4.27722	13.2111	0.392773	7.55859	26
PO:0020122	inflorescence axis	plant anatomical entity	PO	VII	21797	8570	1532	625	11405	758	2	FALSE	3.88974e-07	3.37487e-06	0	16	3.21943	multi-tissue plant structure	VII	4008	697.069	0	Overenrichment	0	0	8653	3.21943	13.4676	0.423554	7.55848	27
PO:0025233	portion of embryo plant tissue	plant anatomical entity	PO	VII	21797	7638	1532	580	20004	1336	2	FALSE	2.93555e-05	0.000164741	0	6	4.50037	portion of plant tissue	VII	3728	646.88	0	Overenrichment	0	0	5093	4.50037	13.1326	0.400915	7.47819	28
PO:0025286	plant embryo coleoptile	plant anatomical entity	PO	VII	21797	8227	1532	622	9541	698	2	FALSE	0.0109464	0.0399597	0	8	6.80295	multi-tissue plant structure	VII	3992	693.723	0	Overenrichment	0	0	8305	6.80295	12.1009	0.376679	7.38412	29
PO:0009084	pericarp	plant anatomical entity	PO	VII	21797	8111	1532	618	20004	1336	2	FALSE	6.86716e-06	4.23288e-05	0	30	5.55019	portion of plant tissue	VII	3975	689.261	0	Overenrichment	0	0	8189	5.55019	11.7024	0.325703	7.38346	30
PO:0025222	reproductive shoot apex	plant anatomical entity	PO	VII	21797	9949	1532	712	11403	758	1	FALSE	3.72891e-10	7.01035e-09	0	10	1.46301	multi-tissue plant structure	VII	4573	794.101	0	Overenrichment	0	0	18557	1.46301	12.9507	0.389679	7.36191	31
PO:0025477	floral organ primordium	plant anatomical entity	PO	VII	21797	9863	1532	708	11308	747	2	FALSE	1.09788e-12	3.75276e-11	0	14	1.99893	portion of plant tissue	VII	4552	789.639	0	Overenrichment	0	0	9828	1.99893	12.8761	0.387594	7.32673	32
PO:0004703	carpel primordium	plant anatomical entity	PO	VII	21797	9522	1532	694	11259	746	3	FALSE	3.71824e-13	1.5534e-11	0	24	3.83254	portion of plant tissue	VII	4488	774.025	0	Overenrichment	0	0	9345	3.83254	12.0526	0.335824	7.32344	33
PO:0009074	style	plant anatomical entity	PO	VII	21797	8286	1532	618	9820	705	2	FALSE	0.0063012	0.0246797	0	41	6.39749	multi-tissue plant structure	VII	3977	689.261	0	Overenrichment	0	0	8341	6.39749	12.7683	0.369588	7.31932	34
PO:0005679	epidermis	plant anatomical entity	PO	VII	21797	9080	1532	667	20004	1336	2	FALSE	0.000323201	0.00157823	0	5	2.30314	portion of plant tissue	VII	4278	743.912	0	Overenrichment	0	0	7753	2.30314	12.4251	0.374393	7.29754	35
PO:0025484	petal anlagen	plant anatomical entity	PO	VII	21797	8210	1532	598	11226	745	1	FALSE	1.79742e-06	1.29967e-05	0	17	4.45157	portion of plant tissue	VII	3846	666.955	0	Overenrichment	0	0	5369	4.45157	11.6192	0.338608	7.28204	36
PO:0020142	stem internode	plant anatomical entity	PO	VII	21797	9605	1532	700	9683	701	2	FALSE	0.0198363	0.0665932	1.90671e-196	13	4.66288	multi-tissue plant structure	VII	4507	780.717	0	Overenrichment	0	0	9479	4.66288	12.3272	0.348606	7.25985	37
PO:0009025	vascular leaf	plant anatomical entity	PO	VII	21797	9825	1532	712	13316	878	3	FALSE	9.20995e-08	9.3593e-07	0	30	2.84214	multi-tissue plant structure	VII	4577	794.101	0	Overenrichment	0	0	9746	2.84214	11.9961	0.342171	7.25708	38
PO:0006324	first order tassel inflorescence axis	plant anatomical entity	PO	VII	21797	8281	1532	619	8643	627	2	FALSE	1.39927e-05	8.22073e-05	0	20	4.238	multi-tissue plant structure	VII	3971	690.377	0	Overenrichment	0	0	8359	4.238	12.0971	0.353479	7.25011	39
PO:0006320	ear spikelet	plant anatomical entity	PO	VII	21797	8281	1532	618	8665	626	2	FALSE	4.37641e-06	2.74255e-05	0	15	4.50037	collective plant structure	VII	3977	689.261	0	Overenrichment	0	0	8360	4.50037	12.851	0.394832	7.22067	40
PO:0008016	vegetative shoot apical meristem	plant anatomical entity	PO	VII	21797	9829	1532	712	11393	758	1	FALSE	2.69605e-12	7.79782e-11	0	15	2.54734	portion of plant tissue	VII	4577	794.101	0	Overenrichment	0	0	9754	2.54734	11.9537	0.337797	7.21589	41
PO:0020033	coleoptile	plant anatomical entity	PO	VII	21797	8227	1532	622	21166	1464	1	FALSE	0.00184691	0.00826711	0	4	6.39749	multi-tissue plant structure	VII	3992	693.723	0	Overenrichment	0	0	8305	6.39749	11.8706	0.340906	7.2009	42
PO:0009106	tassel meristem	plant anatomical entity	PO	VII	21797	8281	1532	619	9625	699	2	FALSE	0.0242069	0.0791461	0	17	4.16389	portion of plant tissue	VII	3971	690.377	0	Overenrichment	0	0	8359	4.16389	12.599	0.401887	7.20054	43
PO:0009047	stem	plant anatomical entity	PO	VII	21797	9683	1532	701	11405	758	1	FALSE	4.98729e-11	1.17201e-09	0	9	4.06211	multi-tissue plant structure	VII	4511	781.832	0	Overenrichment	0	0	9581	4.06211	11.9606	0.336503	7.16302	44
PO:0009066	anther	plant anatomical entity	PO	VII	21797	8325	1532	621	20829	1436	4	FALSE	0.00478681	0.0195635	0	40	4.45157	collective plant structure	VII	3990	692.607	0	Overenrichment	0	0	8308	4.45157	12.2921	0.349911	7.15636	45
PO:0025277	pollen sac	plant anatomical entity	PO	VII	21797	9418	1532	698	9620	701	2	FALSE	0.000165248	0.000839637	0	29	6.39749	multi-tissue plant structure	VII	4506	778.486	0	Overenrichment	0	0	3335	6.39749	11.9263	0.318213	7.10944	46
PO:0009108	inflorescence apical meristem	plant anatomical entity	PO	VII	21797	8281	1532	619	9983	719	3	FALSE	0.0102317	0.0384713	0	26	4.16389	portion of plant tissue	VII	3971	690.377	0	Overenrichment	0	0	8359	4.16389	12.2305	0.34439	7.10848	47
PO:0009026	sporophyll	plant anatomical entity	PO	VII	21797	9716	1532	701	11226	745	1	FALSE	5.40414e-12	1.35464e-10	0	20	3.15229	multi-tissue plant structure	VII	4524	781.832	0	Overenrichment	0	0	9594	3.15229	13.4719	0.405019	7.09285	48
PO:0009027	megasporophyll	plant anatomical entity	PO	VII	21797	9522	1532	694	9716	701	1	FALSE	0.0262299	0.0842943	0	21	3.83254	multi-tissue plant structure	VII	4488	774.025	0	Overenrichment	0	0	9345	3.83254	12.1793	0.340598	7.06105	49
PO:0025141	phyllome tip	plant anatomical entity	PO	VII	21797	8408	1532	622	9795	705	2	FALSE	0.0313879	0.0953517	0	23	5.55019	multi-tissue plant structure	VII	3991	693.723	0	Overenrichment	0	0	8490	5.55019	11.5142	0.332085	7.01353	50
PO:0004704	sepal primordium	plant anatomical entity	PO	VII	21797	8362	1532	606	11259	746	3	FALSE	2.17273e-06	1.54141e-05	0	22	4.60573	portion of plant tissue	VII	3894	675.878	0	Overenrichment	0	0	5430	4.60573	12.0213	0.334096	6.96634	51
PO:0025073	branch	plant anatomical entity	PO	VII	21797	8281	1532	619	11405	758	1	FALSE	1.26714e-09	1.90578e-08	0	9	3.03019	multi-tissue plant structure	VII	3971	690.377	0	Overenrichment	0	0	8359	3.03019	11.7144	0.328286	6.94725	52
PO:0025281	pollen	plant anatomical entity	PO	VII	21797	7609	1532	590	9477	702	3	FALSE	0.00462779	0.0193339	0	33	6.80295	whole plant	VII	3675	637.957	0	Overenrichment	0	0	3335	6.80295	12.728	0.374461	6.94445	53
PO:0009089	endosperm	plant anatomical entity	PO	VII	21797	8388	1532	627	20004	1336	2	FALSE	7.53892e-05	0.000399244	0	18	4.93115	portion of plant tissue	VII	4008	698.184	0	Overenrichment	0	0	8447	4.93115	11.7562	0.353354	6.93412	54
PO:0025025	root system	plant anatomical entity	PO	VII	21797	9518	1532	702	21166	1464	2	FALSE	0.00945193	0.0362645	0	9	2.91113	collective plant structure	VII	4524	782.947	0	Overenrichment	0	0	8429	2.91113	12.3754	0.359083	6.916	55
PO:0006323	tassel inflorescence branch	plant anatomical entity	PO	VII	21797	8281	1532	619	8592	625	2	FALSE	1.79869e-05	0.000104047	0	21	4.31804	multi-tissue plant structure	VII	3971	690.377	0	Overenrichment	0	0	8359	4.31804	11.5863	0.337312	6.81902	56
PO:0020104	leaf sheath	plant anatomical entity	PO	VII	21797	8224	1532	619	9879	713	2	FALSE	0.00389946	0.0166613	0	33	5.55019	multi-tissue plant structure	VII	3974	690.377	0	Overenrichment	0	0	8303	5.55019	11.7393	0.330621	6.77642	57
PO:0009005	root	plant anatomical entity	PO	VII	21797	9518	1532	702	11427	759	3	FALSE	1.30349e-14	9.80228e-13	0	18	2.9528	multi-tissue plant structure	VII	4524	782.947	0	Overenrichment	0	0	8428	2.9528	11.8298	0.336949	6.70657	58
PO:0005005	shoot axis internode	plant anatomical entity	PO	VII	21797	9605	1532	700	11405	758	2	FALSE	4.16084e-12	1.11748e-10	0	11	4.20026	multi-tissue plant structure	VII	4507	780.717	0	Overenrichment	0	0	9479	4.20026	11.2302	0.307181	6.70276	59
PO:0025433	root anlagen	plant anatomical entity	PO	VII	21797	9518	1532	702	20003	1335	1	FALSE	8.60597e-05	0.000449423	0	4	2.91113	portion of plant tissue	VII	4524	782.947	0	Overenrichment	0	0	8428	2.91113	12.0086	0.329042	6.69227	60
PO:0000018	ovule primordium	plant anatomical entity	PO	VII	21797	9642	1532	702	9863	708	1	FALSE	0.00317107	0.0137048	0	15	3.17861	portion of plant tissue	VII	4524	782.947	0	Overenrichment	0	0	9518	3.17861	11.5723	0.320172	6.69172	61
PO:0000230	inflorescence meristem	plant anatomical entity	PO	VII	21797	9469	1532	697	20003	1335	2	FALSE	0.000126534	0.000651735	0	14	3.85851	portion of plant tissue	VII	4493	777.371	0	Overenrichment	0	0	8387	3.85851	11.4855	0.301335	6.68717	62
PO:0009030	carpel	plant anatomical entity	PO	VII	21797	9522	1532	694	9842	707	4	FALSE	0.0134395	0.047547	0	38	3.85851	multi-tissue plant structure	VII	4488	774.025	0	Overenrichment	0	0	9345	3.85851	11.3476	0.301898	6.68184	63
PO:0030112	pedicel	plant anatomical entity	PO	VII	21797	8120	1532	599	11405	758	1	FALSE	2.56149e-07	2.46954e-06	0	9	5.19351	multi-tissue plant structure	VII	3857	668.071	0	Overenrichment	0	0	5470	5.19351	11.8639	0.310528	6.65807	64
PO:0025487	bract primordium	plant anatomical entity	PO	VII	21797	8415	1532	623	11280	746	3	FALSE	1.06904e-09	1.67483e-08	0	21	3.68943	portion of plant tissue	VII	4007	694.838	0	Overenrichment	0	0	8496	3.68943	11.8647	0.340577	6.64146	65
PO:0025478	androecium primordium	plant anatomical entity	PO	VII	21797	9560	1532	696	9863	708	1	FALSE	0.0131515	0.047095	0	15	3.96974	portion of plant tissue	VII	4494	776.256	0	Overenrichment	0	0	9349	3.96974	11.5685	0.317019	6.63882	66
PO:0020137	leaf apex	plant anatomical entity	PO	VII	21797	9516	1532	696	11152	739	2	FALSE	5.17683e-15	8.89448e-13	0	24	5.55019	multi-tissue plant structure	VII	4494	776.256	0	Overenrichment	0	0	9426	5.55019	11.9556	0.32349	6.61658	67
PO:0009031	sepal	plant anatomical entity	PO	VII	21797	8362	1532	606	11226	745	4	FALSE	2.94254e-06	1.94104e-05	0	36	4.66288	multi-tissue plant structure	VII	3894	675.878	0	Overenrichment	0	0	5428	4.66288	12.2255	0.344651	6.61177	68
PO:0025485	sepal anlagen	plant anatomical entity	PO	VII	21797	8362	1532	606	11226	745	1	FALSE	2.94254e-06	1.94104e-05	0	17	4.55166	portion of plant tissue	VII	3894	675.878	0	Overenrichment	0	0	5430	4.55166	11.2577	0.328942	6.59177	69
PO:0009061	androecium	plant anatomical entity	PO	VII	21797	9560	1532	696	9942	712	3	FALSE	0.0100459	0.0381539	0	28	3.99959	collective plant structure	VII	4494	776.256	0	Overenrichment	0	0	9349	3.99959	12.0621	0.350477	6.58175	70
PO:0006309	tassel spikelet	plant anatomical entity	PO	VII	21797	8281	1532	619	8648	626	3	FALSE	2.90576e-06	1.94104e-05	0	46	4.55166	collective plant structure	VII	3971	690.377	0	Overenrichment	0	0	8359	4.55166	11.6318	0.325447	6.56919	71
PO:0000017	vascular leaf primordium	plant anatomical entity	PO	VII	21797	9825	1532	712	11226	745	3	FALSE	9.46221e-15	8.89448e-13	0	22	2.80475	portion of plant tissue	VII	4577	794.101	0	Overenrichment	0	0	9747	2.80475	12.0621	0.358934	6.52047	72
PO:0006035	shoot system epidermis	plant anatomical entity	PO	VII	21797	9069	1532	666	20825	1436	3	FALSE	0.0135307	0.047547	0	18	2.76871	portion of plant tissue	VII	4274	742.796	0	Overenrichment	0	0	7697	2.76871	12.5229	0.368949	6.44967	73
PO:0025486	stamen anlagen	plant anatomical entity	PO	VII	21797	9560	1532	696	11226	745	1	FALSE	4.95037e-13	1.86134e-11	0	17	3.99959	portion of plant tissue	VII	4494	776.256	0	Overenrichment	0	0	9349	3.99959	11.6681	0.327963	6.39409	74
PO:0006310	tassel floret	plant anatomical entity	PO	VII	21797	8281	1532	619	8648	626	3	FALSE	2.90576e-06	1.94104e-05	0	51	5.88666	collective plant structure	VII	3971	690.377	0	Overenrichment	0	0	8359	5.88666	10.9597	0.29511	6.37542	75
PO:0025280	microgametophyte	plant anatomical entity	PO	VII	21797	7852	1532	602	21772	1529	1	FALSE	0.00296162	0.0129485	0	3	5.0982	whole plant	VII	3863	670.301	0	Overenrichment	0	0	6625	5.0982	11.4968	0.314541	6.36001	76
PO:0006089	anther primordium	plant anatomical entity	PO	VII	21797	8325	1532	621	9863	708	1	FALSE	0.00582918	0.0233167	0	15	4.40505	portion of plant tissue	VII	3990	692.607	0	Overenrichment	0	0	8308	4.40505	11.7103	0.325202	6.3482	77
PO:0006341	primary shoot system	plant anatomical entity	PO	VII	21797	8328	1532	616	20825	1436	1	FALSE	0.0108415	0.0399597	0	5	6.80295	collective plant structure	VII	3959	687.031	0	Overenrichment	0	0	8408	6.80295	11.3877	0.319008	6.34173	78
PO:0004705	stamen primordium	plant anatomical entity	PO	VII	21797	9560	1532	696	11259	746	3	FALSE	3.20054e-13	1.50425e-11	0	22	4.03036	portion of plant tissue	VII	4494	776.256	0	Overenrichment	0	0	9349	4.03036	12.4184	0.358951	6.33981	79
PO:0020048	microspore	plant anatomical entity	PO	VII	21797	7642	1532	596	19770	1306	1	FALSE	6.19304e-08	6.84877e-07	0	4	6.39749	whole plant	VII	3853	664.725	0	Overenrichment	0	0	3411	6.39749	12.6479	0.378171	6.31892	80
PO:0025140	phyllome base	plant anatomical entity	PO	VII	21797	8688	1532	629	11239	745	2	FALSE	3.78828e-07	3.37487e-06	0	22	5.41666	multi-tissue plant structure	VII	4025	701.53	0	Overenrichment	0	0	8773	5.41666	11.4191	0.303334	6.28262	81
PO:0009032	petal	plant anatomical entity	PO	VII	21797	8210	1532	598	11226	745	4	FALSE	1.79742e-06	1.29967e-05	0	36	4.55166	multi-tissue plant structure	VII	3846	666.955	0	Overenrichment	0	0	5369	4.55166	11.3199	0.303309	6.28185	82
PO:0005029	root primordium	plant anatomical entity	PO	VII	21797	9518	1532	702	11291	747	2	FALSE	5.58268e-17	2.09909e-14	0	6	2.92139	portion of plant tissue	VII	4524	782.947	0	Overenrichment	0	0	8428	2.92139	11.8513	0.333001	6.2754	83
PO:0009055	bract	plant anatomical entity	PO	VII	21797	8415	1532	623	11226	745	2	FALSE	2.58559e-09	3.44247e-08	0	23	3.75843	multi-tissue plant structure	VII	4007	694.838	0	Overenrichment	0	0	8496	3.75843	10.9212	0.289724	6.23285	84
PO:0009010	seed	plant anatomical entity	PO	VII	21797	9640	1532	702	21168	1464	3	FALSE	0.0293302	0.0911418	0	17	3.68943	multi-tissue plant structure	VII	4524	782.947	0	Overenrichment	0	0	9490	3.68943	11.7055	0.332601	6.20401	85
PO:0025223	vegetative shoot apex	plant anatomical entity	PO	VII	21797	9825	1532	712	11403	758	2	FALSE	1.51131e-12	4.73543e-11	0	10	2.78657	multi-tissue plant structure	VII	4577	794.101	0	Overenrichment	0	0	9747	2.78657	11.9144	0.338999	6.18395	86
PO:0025139	phyllome apex	plant anatomical entity	PO	VII	21797	9516	1532	696	11239	745	2	FALSE	3.76364e-14	2.35855e-12	0	22	4.66288	multi-tissue plant structure	VII	4494	776.256	0	Overenrichment	0	0	9426	4.66288	10.7675	0.273951	6.17396	87
PO:0006005	carpel anlagen	plant anatomical entity	PO	VII	21797	9522	1532	694	11273	746	2	FALSE	2.16566e-13	1.16327e-11	0	20	3.80722	portion of plant tissue	VII	4488	774.025	0	Overenrichment	0	0	9345	3.80722	12.3039	0.333246	6.08965	88
PO:0009028	microsporophyll	plant anatomical entity	PO	VII	21797	9619	1532	701	9716	701	1	FALSE	0.000674672	0.00313181	2.54487e-235	21	3.91258	multi-tissue plant structure	VII	4524	781.832	0	Overenrichment	0	0	9443	3.91258	11.5317	0.329282	6.05673	89
PO:0025431	vascular leaf anlagen	plant anatomical entity	PO	VII	21797	9825	1532	712	11226	745	2	FALSE	9.46221e-15	8.89448e-13	0	18	2.78657	portion of plant tissue	VII	4577	794.101	0	Overenrichment	0	0	9747	2.78657	11.2122	0.299426	5.98778	90
PO:0020003	plant ovule	plant anatomical entity	PO	VII	21797	9642	1532	702	21166	1464	2	FALSE	0.0300699	0.0926743	0	16	3.19203	multi-tissue plant structure	VII	4524	782.947	0	Overenrichment	0	0	9518	3.19203	11.7306	0.316475	5.97314	91
PO:0007130	sporophyte reproductive stage	plant structure development stage	PO	VII	21797	10148	1532	718	12695	861	1	FALSE	0.00433854	0.0183291	0	7	3.85851	plant structure	VII	4672	800.793	0	Overenrichment	0	0	10238	3.85851	15.5047	0.544854	9.45655	1
PO:0007123	LP.06 six leaves visible stage	plant structure development stage	PO	VII	21797	9402	1532	685	9764	698	1	FALSE	0.00275046	0.0121667	0	11	7.4961	plant structure	VII	4398	763.987	0	Overenrichment	0	0	1783	7.4961	15.213	0.537643	9.37745	2
PO:0007016	whole plant flowering stage	plant structure development stage	PO	VII	21797	8530	1532	624	10148	718	1	FALSE	0.015699	0.0541542	0	8	5.70434	plant structure	VII	4007	695.953	0	Overenrichment	0	0	8611	5.70434	12.7166	0.37613	7.69238	3
PO:0007094	LP.01 one leaf visible stage	plant structure development stage	PO	VII	21797	8328	1532	616	9764	698	1	FALSE	0.0111547	0.0403285	0	11	7.4961	plant structure	VII	3959	687.031	0	Overenrichment	0	0	8408	7.4961	12.9293	0.404267	7.67913	4
PO:0007026	FL.00 first flower(s) open stage	plant structure development stage	PO	VII	21797	8240	1532	619	8530	624	1	FALSE	1.36852e-05	8.16769e-05	0	9	7.4961	plant structure	VII	3978	690.377	0	Overenrichment	0	0	8317	7.4961	11.6876	0.343108	7.59791	5
PO:0007031	mid whole plant fruit ripening stage	plant structure development stage	PO	VII	21797	8490	1532	626	8738	630	1	FALSE	5.1402e-05	0.000284223	0	10	7.4961	plant structure	VII	4004	698.184	0	Overenrichment	0	0	8575	7.4961	12.2294	0.369543	7.55678	6
PO:0007605	androecium development stage	plant structure development stage	PO	VII	21797	8993	1532	664	9813	700	2	FALSE	0.00048882	0.00232654	0	33	4.238	plant structure	VII	4274	740.566	0	Overenrichment	0	0	8675	4.238	11.5339	0.309719	7.45806	7
PO:0007015	radicle emergence stage	plant structure development stage	PO	VII	21797	8087	1532	620	8492	628	2	FALSE	7.25503e-07	5.9302e-06	0	13	7.4961	plant organ development stage	VII	3979	691.492	0	Overenrichment	0	0	8161	7.4961	11.4576	0.328623	7.29857	8
PO:0001095	plant embryo true leaf formation stage	plant structure development stage	PO	VII	21797	8503	1532	625	9743	698	2	FALSE	0.0329628	0.099152	0	11	7.4961	plant structure	VII	4001	697.069	0	Overenrichment	0	0	8588	7.4961	12.0459	0.36134	7.21407	9
PO:0001094	plant embryo coleoptilar stage	plant structure development stage	PO	VII	21797	8257	1532	619	9743	698	3	FALSE	0.00117949	0.00534324	0	14	7.4961	plant structure	VII	3974	690.377	0	Overenrichment	0	0	8336	7.4961	11.3897	0.307501	7.14588	10
PO:0007631	plant embryo development stage	plant structure development stage	PO	VII	21797	9743	1532	698	11925	793	1	FALSE	3.94932e-07	3.37487e-06	0	9	5.29887	plant structure	VII	4466	778.486	0	Overenrichment	0	0	8729	5.29887	13.3555	0.41681	7.14506	11
PO:0007131	seedling development stage	plant structure development stage	PO	VII	21797	8329	1532	631	11925	793	1	FALSE	1.10438e-10	2.44264e-09	0	9	5.19351	plant structure	VII	4061	703.76	0	Overenrichment	0	0	8305	5.19351	11.6328	0.33392	6.9838	12
PO:0001170	seed development stage	plant structure development stage	PO	VII	21797	8630	1532	637	9925	707	1	FALSE	0.00474496	0.0195635	0	2	5.0982	NA	VII	4081	710.452	0	Overenrichment	0	0	8668	5.0982	12.2832	0.365418	6.96784	13
PO:0007104	LP.15 fifteen leaves visible stage	plant structure development stage	PO	VII	21797	8224	1532	619	9764	698	1	FALSE	0.00031626	0.00156465	0	11	7.4961	plant structure	VII	3979	690.377	0	Overenrichment	0	0	8303	7.4961	12.3128	0.344516	6.90043	14
PO:0007047	whole plant inflorescence detectable stage	plant structure development stage	PO	VII	21797	8573	1532	626	10148	718	1	FALSE	0.0196782	0.0665932	0	8	4.60573	plant structure	VII	4005	698.184	0	Overenrichment	0	0	8655	4.60573	11.7329	0.320281	6.8256	15
PO:0007112	1 main shoot growth stage	plant structure development stage	PO	VII	21797	9764	1532	698	11925	793	1	FALSE	7.46536e-07	5.97229e-06	0	9	3.64595	plant structure	VII	4463	778.486	0	Overenrichment	0	0	8915	3.64595	11.5631	0.323415	6.81981	16
PO:0021004	inflorescence initiation stage	plant structure development stage	PO	VII	21797	8347	1532	621	9780	706	1	FALSE	0.0217583	0.0717644	0	10	7.4961	plant structure	VII	3973	691.492	0	Overenrichment	0	0	8428	7.4961	11.8396	0.336783	6.80085	17
PO:0007045	coleoptile emergence stage	plant structure development stage	PO	VII	21797	8227	1532	622	11925	793	2	FALSE	5.45333e-10	9.66313e-09	0	10	7.4961	plant structure	VII	3992	693.723	0	Overenrichment	0	0	8305	7.4961	11.6831	0.318452	6.77257	18
PO:0007042	whole plant fruit formation stage	plant structure development stage	PO	VII	21797	8462	1532	627	8772	631	1	FALSE	1.07498e-06	8.24882e-06	0	9	5.70434	plant structure	VII	4021	699.299	0	Overenrichment	0	0	8544	5.70434	11.7127	0.330072	6.65302	19
PO:0007003	IL.03 full inflorescence length reached stage	plant structure development stage	PO	VII	21797	8281	1532	618	8573	626	1	FALSE	0.000547192	0.0025718	0	9	7.4961	plant structure	VII	3964	689.261	0	Overenrichment	0	0	8362	7.4961	11.4853	0.319178	6.56558	20
PO:0007520	root development stage	plant structure development stage	PO	VII	21797	8087	1532	620	9897	706	1	FALSE	3.43524e-06	2.22698e-05	0	3	4.60573	plant organ development stage	VII	3979	691.492	0	Overenrichment	0	0	8161	4.60573	11.6052	0.324108	6.47842	21
PO:0007022	seed imbibition stage	plant structure development stage	PO	VII	21797	7960	1532	614	8492	628	1	FALSE	8.79599e-07	6.89019e-06	0	10	7.4961	plant structure	VII	3943	684.8	0	Overenrichment	0	0	8040	7.4961	11.966	0.339823	6.42475	22
PO:0007057	seed germination stage	plant structure development stage	PO	VII	21797	8492	1532	628	11925	793	1	FALSE	7.79888e-08	8.37823e-07	0	9	5.88666	plant structure	VII	4025	700.415	0	Overenrichment	0	0	8568	5.88666	11.3156	0.320791	6.30524	23
PO:0007006	IL.00 inflorescence just visible stage	plant structure development stage	PO	VII	21797	8163	1532	620	8573	626	1	FALSE	3.49699e-08	4.10896e-07	0	9	5.41666	plant structure	VII	3982	691.492	0	Overenrichment	0	0	8230	5.41666	11.7037	0.325036	6.16582	24
GO:0009637	response to blue light	biological_process	GO	VIII	27502	3040	3323	1387	7262	2038	1	FALSE	7.11096e-176	4.45146e-173	0	5	8.68624	response to abiotic stimulus	VIII	10546	1397.36	0	Overenrichment	0	0	3059	8.68624	22.1202	1.15925	14.7755	1
GO:0010114	response to red light	biological_process	GO	VIII	27502	3867	3323	1704	4150	1730	1	FALSE	4.7376e-36	5.67907e-34	0	6	8.81977	response to abiotic stimulus	VIII	12456	1694.57	0	Overenrichment	0	0	3880	8.81977	21.6112	1.11394	13.8299	2
GO:0009646	response to absence of light	biological_process	GO	VIII	27502	2987	3323	1578	4483	1783	1	FALSE	6.405e-154	3.28052e-151	0	6	9.37939	response to abiotic stimulus	VIII	11901	1588.78	0	Overenrichment	0	0	2999	9.37939	20.4224	1.01845	13.6456	3
GO:0009639	response to red or far red light	biological_process	GO	VIII	27502	4150	3323	1730	7262	2038	1	FALSE	1.23464e-213	1.39119e-210	0	5	7.36448	response to abiotic stimulus	VIII	12712	1742.92	0	Overenrichment	0	0	4168	7.36448	21.4188	1.11321	13.6255	4
GO:0001101	response to acid chemical	biological_process	GO	VIII	27502	11157	3323	2045	12845	2285	1	FALSE	1.47995e-05	0.000342441	0	3	5.42814	response to chemical	VIII	14068	2060.28	0	Overenrichment	0	0	11199	5.42814	20.1653	0.939882	13.2479	5
GO:0009642	response to light intensity	biological_process	GO	VIII	27502	4483	3323	1783	7262	2038	1	FALSE	1.24977e-195	1.17353e-192	0	5	7.76995	response to abiotic stimulus	VIII	12966	1796.32	0	Overenrichment	0	0	4504	7.76995	20.4274	0.99432	13.1455	6
GO:0010218	response to far red light	biological_process	GO	VIII	27502	1071	3323	580	4150	1730	1	FALSE	8.26219e-22	6.3766e-20	0	6	9.15624	response to abiotic stimulus	VIII	4799	583.326	0	Overenrichment	0	0	1080	9.15624	19.8637	0.96377	13.0723	7
GO:0009415	response to water	biological_process	GO	VIII	27502	9231	3323	1889	14806	2570	4	FALSE	2.15687e-39	2.64169e-37	0	7	7.67464	response to chemical	VIII	13302	1903.11	0	Overenrichment	0	0	9257	7.67464	19.107	0.876467	12.9831	8
GO:0009743	response to carbohydrate	biological_process	GO	VIII	27502	1855	3323	427	12252	2224	2	FALSE	5.09193e-09	1.71784e-07	0	5	6.53157	response to chemical	VIII	2793	430.19	0	Overenrichment	0	0	1869	6.53157	21.0794	1.07681	12.7562	9
GO:0010035	response to inorganic substance	biological_process	GO	VIII	27502	9718	3323	1951	12845	2285	1	FALSE	6.01942e-36	7.06529e-34	0	3	5.46736	response to chemical	VIII	13627	1965.58	0	Overenrichment	0	0	9752	5.46736	19.372	0.893815	12.6461	10
GO:0009414	response to water deprivation	biological_process	GO	VIII	27502	9230	3323	1888	13684	2382	2	FALSE	1.55617e-44	2.36959e-42	0	9	8.28077	response to stress	VIII	13300	1902.1	0	Overenrichment	0	0	9256	8.28077	19.3383	0.925658	12.555	11
GO:0009314	response to radiation	biological_process	GO	VIII	27502	7336	3323	2043	14066	2515	1	FALSE	7.5059e-244	1.40961e-240	0	3	5.80985	response to abiotic stimulus	VIII	14339	2058.26	0	Overenrichment	0	0	7383	5.80985	20.0842	0.945633	12.2347	12
GO:0015979	photosynthesis	biological_process	GO	VIII	27502	559	3323	370	11436	1833	1	FALSE	1.59218e-167	8.97034e-165	0	4	7.10212	cellular process	VIII	3099	372.764	0	Overenrichment	0	0	570	7.10212	18.5181	0.854124	12.1363	13
GO:0009416	response to light stimulus	biological_process	GO	VIII	27502	7262	3323	2038	7336	2043	1	FALSE	4.99436e-06	0.000121286	4.32512e-179	4	5.93737	response to abiotic stimulus	VIII	14312	2053.23	0	Overenrichment	0	0	7307	5.93737	20.1826	0.945936	12.0984	14
GO:0005975	carbohydrate metabolic process	biological_process	GO	VIII	27502	1714	3323	309	11666	1806	2	FALSE	0.00106054	0.0182167	0	4	4.2189	primary metabolic process	VIII	2090	311.308	0	Overenrichment	0	0	1714	4.2189	18.575	0.824974	12.0287	15
GO:0009733	response to auxin	biological_process	GO	VIII	27502	1705	3323	359	6570	891	1	FALSE	3.76511e-24	3.16606e-22	0	6	8.12662	response to endogenous stimulus	VIII	2581	361.682	0	Overenrichment	0	0	1719	8.12662	19.6151	0.922492	11.9864	16
GO:0006091	generation of precursor metabolites and energy	biological_process	GO	VIII	27502	1365	3323	452	11436	1833	1	FALSE	1.85894e-63	4.02819e-61	0	4	5.33634	cellular process	VIII	3437	455.377	0	Overenrichment	0	0	956	5.33634	16.821	0.67835	11.5652	17
GO:0009819	drought recovery	biological_process	GO	VIII	27502	8783	3323	1835	9230	1888	1	FALSE	6.87584e-07	1.89894e-05	0	10	10.7657	response to stress	VIII	12814	1808.41	0	Overenrichment	0	0	8801	10.7657	18.1244	0.804484	11.4755	18
GO:1901700	response to oxygen-containing compound	biological_process	GO	VIII	27502	11733	3323	2160	12845	2285	1	FALSE	2.21869e-10	8.27822e-09	0	3	4.14029	response to chemical	VIII	14729	2176.14	0	Overenrichment	0	0	11780	4.14029	18.7577	0.816561	10.8292	19
GO:0042221	response to chemical	biological_process	GO	VIII	27502	12845	3323	2285	15929	2640	1	FALSE	1.70757e-18	1.11865e-16	0	2	2.84415	NA	VIII	14980	2235.58	0	Overenrichment	0	0	12838	2.84415	17.6239	0.737843	10.6761	20
GO:0006793	phosphorus metabolic process	biological_process	GO	VIII	27502	3033	3323	569	11436	1833	1	FALSE	1.3315e-06	3.58932e-05	0	4	3.61028	cellular process	VIII	3910	573.251	0	Overenrichment	0	0	2507	3.61028	14.4485	0.522333	10.4101	21
GO:0008610	lipid biosynthetic process	biological_process	GO	VIII	27502	1099	3323	331	7323	1221	1	FALSE	4.70627e-34	5.41125e-32	0	5	4.7302	biosynthetic process	VIII	2442	333.473	0	Overenrichment	0	0	1111	4.7302	15.2722	0.546526	10.2345	22
GO:0048571	long-day photoperiodism	biological_process	GO	VIII	27502	2210	3323	487	2337	500	1	FALSE	0.000566099	0.0103889	1.49187e-213	6	9.15624	response to abiotic stimulus	VIII	1500	222.651	0	Overenrichment	0	0	2222	9.15624	22.501	1.26861	10.1069	23
GO:0055114	oxidation-reduction process	biological_process	GO	VIII	27502	2688	3323	598	13254	2105	1	FALSE	9.29122e-23	7.37278e-21	0	2	2.86393	NA	VIII	2324	339.518	0	Overenrichment	0	0	2064	2.86393	15.6177	0.57418	10.0762	24
GO:0006082	organic acid metabolic process	biological_process	GO	VIII	27502	1945	3323	525	12291	1946	3	FALSE	9.87445e-44	1.42648e-41	0	6	3.70007	cellular process	VIII	3720	528.922	0	Overenrichment	0	0	1958	3.70007	15.6119	0.580455	10.0711	25
GO:0044283	small molecule biosynthetic process	biological_process	GO	VIII	27502	1520	3323	378	8013	1362	2	FALSE	1.65637e-18	1.09788e-16	0	4	4.00991	biosynthetic process	VIII	2640	380.824	0	Overenrichment	0	0	1527	4.00991	14.7337	0.523466	9.7773	26
GO:0044085	cellular component biogenesis	biological_process	GO	VIII	27502	2305	3323	451	4789	751	1	FALSE	6.589e-13	2.99374e-11	0	2	3.68062	NA	VIII	3207	454.369	0	Overenrichment	0	0	2282	3.68062	17.8586	0.754776	9.64729	27
GO:0022607	cellular component assembly	biological_process	GO	VIII	27502	1642	3323	331	4789	751	2	FALSE	8.48068e-10	3.03513e-08	0	5	3.89355	cellular component organization or biogenesis	VIII	2343	333.473	0	Overenrichment	0	0	1600	3.89355	17.3715	0.707297	9.56774	28
GO:0044281	small molecule metabolic process	biological_process	GO	VIII	27502	2810	3323	703	13254	2105	1	FALSE	2.18383e-46	3.61873e-44	0	2	2.97457	NA	VIII	4823	708.252	0	Overenrichment	0	0	2813	2.97457	14.351	0.484355	9.26934	29
GO:0006414	translational elongation	biological_process	GO	VIII	27502	1353	3323	236	5102	712	2	FALSE	1.36399e-05	0.00031755	0	25	7.29995	organic substance metabolic process	VIII	1780	237.763	0	Overenrichment	0	0	86	7.29995	15.3333	0.535931	9.24331	30
GO:0006396	RNA processing	biological_process	GO	VIII	27502	1292	3323	301	5326	822	2	FALSE	3.23859e-18	2.09727e-16	0	16	4.8441	cellular process	VIII	2189	303.249	0	Overenrichment	0	0	1317	4.8441	17.8583	0.743782	9.16483	31
GO:0043604	amide biosynthetic process	biological_process	GO	VIII	27502	1445	3323	259	5375	768	2	FALSE	3.55027e-06	8.704e-05	0	10	4.641	nitrogen compound metabolic process	VIII	1927	260.935	0	Overenrichment	0	0	1397	4.641	15.2735	0.56564	8.5886	32
GO:0090304	nucleic acid metabolic process	biological_process	GO	VIII	27502	2818	3323	480	9364	1349	2	FALSE	1.57704e-06	4.15188e-05	0	13	3.66483	cellular process	VIII	3332	483.586	0	Overenrichment	0	0	2593	3.66483	17.0759	0.67007	8.43325	33
GO:0010467	gene expression	biological_process	GO	VIII	27502	5083	3323	773	9186	1315	1	FALSE	0.00353564	0.0518744	0	4	3.4094	organic substance metabolic process	VIII	5225	778.775	0	Overenrichment	0	0	4828	3.4094	16.0509	0.596621	8.12129	34
GO:0016070	RNA metabolic process	biological_process	GO	VIII	27502	1827	3323	395	2818	480	1	FALSE	3.08106e-20	2.34577e-18	0	14	4.33919	cellular process	VIII	2881	397.951	0	Overenrichment	0	0	1765	4.33919	18.2157	0.751646	8.11963	35
GO:0009628	response to abiotic stimulus	biological_process	GO	VIII	27502	14066	3323	2515	15929	2640	1	FALSE	6.29829e-41	8.25223e-39	0	2	4.79187	NA	VIII	16696	2533.79	0	Overenrichment	0	0	14145	4.79187	15.5095	0.559684	7.85368	36
GO:0006412	translation	biological_process	GO	VIII	27502	1353	3323	236	8113	1166	5	FALSE	0.00031649	0.00602399	0	24	5.06859	organic substance metabolic process	VIII	1780	237.763	0	Overenrichment	0	0	1305	5.06859	16.2903	0.617852	7.82072	37
GO:0043603	cellular amide metabolic process	biological_process	GO	VIII	27502	1581	3323	280	6878	1050	1	FALSE	0.00134282	0.0225162	0	6	4.38895	nitrogen compound metabolic process	VIII	2045	282.092	0	Overenrichment	0	0	1536	4.38895	12.6588	0.392895	7.77369	38
GO:1901564	organonitrogen compound metabolic process	biological_process	GO	VIII	27502	6983	3323	1141	11672	1811	2	FALSE	0.00142082	0.0236832	0	4	2.42379	nitrogen compound metabolic process	VIII	7612	1149.52	0	Overenrichment	0	0	6718	2.42379	13.2855	0.421106	7.41986	39
GO:0006950	response to stress	biological_process	GO	VIII	27502	13683	3323	2381	15929	2640	1	FALSE	3.6909e-13	1.7152e-11	0	2	3.36628	NA	VIII	15905	2398.79	0	Overenrichment	0	0	13787	3.36628	15.1568	0.55484	7.2062	40
GO:0006139	nucleobase-containing compound metabolic process	biological_process	GO	VIII	27502	3124	3323	540	11019	1660	5	FALSE	2.82168e-05	0.000613798	0	11	3.32906	cellular process	VIII	3695	544.034	0	Overenrichment	0	0	2890	3.32906	13.7617	0.447725	6.54932	41
GO:0090407	organophosphate biosynthetic process	biological_process	GO	VIII	27502	1317	3323	336	7323	1221	1	FALSE	6.78045e-20	5.02646e-18	0	5	4.80468	biosynthetic process	VIII	2386	338.51	0	Overenrichment	0	0	1185	4.80468	11.0468	0.294727	6.54893	42
GO:0006996	organelle organization	biological_process	GO	VIII	27502	3014	3323	518	4419	685	1	FALSE	2.39638e-06	6.10914e-05	0	4	3.25525	cellular component organization or biogenesis	VIII	3511	521.87	0	Overenrichment	0	0	2707	3.25525	13.6956	0.458695	6.54307	43
GO:1901576	organic substance biosynthetic process	biological_process	GO	VIII	27502	7323	3323	1221	11729	1819	2	FALSE	3.41265e-06	8.46998e-05	0	4	2.5523	biosynthetic process	VIII	8214	1230.12	0	Overenrichment	0	0	6930	2.5523	13.1379	0.405375	6.41502	44
GO:0044237	cellular metabolic process	biological_process	GO	VIII	27502	11436	3323	1833	14674	2249	2	FALSE	3.73215e-06	9.10257e-05	0	3	1.58333	cellular process	VIII	12167	1846.69	0	Overenrichment	0	0	10690	1.58333	13.0254	0.38637	6.32182	45
GO:0009058	biosynthetic process	biological_process	GO	VIII	27502	7494	3323	1255	13254	2105	1	FALSE	0.00100203	0.0174242	0	2	2.5182	NA	VIII	8414	1264.38	0	Overenrichment	0	0	7109	2.5182	14.2126	0.483367	6.22846	46
GO:1901566	organonitrogen compound biosynthetic process	biological_process	GO	VIII	27502	3211	3323	618	9901	1564	2	FALSE	7.35102e-11	2.8962e-09	0	7	3.50586	nitrogen compound metabolic process	VIII	4433	622.617	0	Overenrichment	0	0	3068	3.50586	12.0972	0.328428	6.08731	47
GO:1901135	carbohydrate derivative metabolic process	biological_process	GO	VIII	27502	1489	3323	347	11651	1805	1	FALSE	1.25132e-17	7.66298e-16	0	3	4.09491	organic substance metabolic process	VIII	2405	348.585	0	Overenrichment	0	0	1379	4.09491	12.5308	0.361039	5.97756	48
GO:0009532	plastid stroma	cellular_component	GO	VIII	27502	1087	3323	552	1830	873	1	FALSE	0.000837063	0.0149715	0	15	7.46984	cell part	VIII	4274	556.124	0	Overenrichment	0	0	1101	7.46984	20.8603	1.02989	12.659	1
GO:0009570	chloroplast stroma	cellular_component	GO	VIII	27502	892	3323	456	1808	867	2	FALSE	0.00447452	0.0639834	0	18	8.4631	cell part	VIII	3566	459.407	0	Overenrichment	0	0	905	8.4631	19.7316	0.927315	12.3818	2
GO:0031975	envelope	cellular_component	GO	VIII	27502	1455	3323	469	22098	2883	1	FALSE	3.98808e-87	1.4043e-84	0	3	5.65369	cell part	VIII	3512	472.504	0	Overenrichment	0	0	1475	5.65369	19.6124	0.899253	11.9237	3
GO:0009526	plastid envelope	cellular_component	GO	VIII	27502	934	3323	421	2303	912	2	FALSE	5.7447e-06	0.000138315	0	17	6.98149	cell part	VIII	3232	424.145	0	Overenrichment	0	0	948	6.98149	17.968	0.795424	11.7513	4
GO:0034357	photosynthetic membrane	cellular_component	GO	VIII	27502	584	3323	374	12173	1694	2	FALSE	1.3673e-184	9.62924e-182	0	8	6.98149	cell	VIII	3071	376.794	0	Overenrichment	0	0	591	6.98149	17.7444	0.72745	11.7488	5
GO:0031984	organelle subcompartment	cellular_component	GO	VIII	27502	1124	3323	437	19709	2723	2	FALSE	4.52602e-104	1.8214e-101	0	10	6.53157	organelle part	VIII	3470	440.265	0	Overenrichment	0	0	1150	6.53157	19.4196	0.892704	11.7447	6
GO:0055035	plastid thylakoid membrane	cellular_component	GO	VIII	27502	534	3323	354	1864	885	3	FALSE	3.19362e-25	2.94965e-23	0	22	7.54681	cell	VIII	2903	356.645	0	Overenrichment	0	0	541	7.54681	17.9583	0.751621	11.7061	7
GO:0009535	chloroplast thylakoid membrane	cellular_component	GO	VIII	27502	520	3323	347	1639	789	3	FALSE	4.33296e-25	3.9374e-23	0	26	7.99309	cell part	VIII	2842	349.592	0	Overenrichment	0	0	527	7.99309	17.3696	0.711958	11.6712	8
GO:0044434	chloroplast part	cellular_component	GO	VIII	27502	1637	3323	789	3765	1249	2	FALSE	2.65972e-66	5.99395e-64	0	16	6.87386	cell part	VIII	6064	793.887	0	Overenrichment	0	0	1658	6.87386	19.3961	0.884011	11.5079	9
GO:0044436	thylakoid part	cellular_component	GO	VIII	27502	621	3323	391	20861	2815	2	FALSE	6.27886e-188	5.05359e-185	0	6	6.7767	cell part	VIII	3214	393.921	0	Overenrichment	0	0	628	6.7767	15.9296	0.627407	11.2758	10
GO:0031976	plastid thylakoid	cellular_component	GO	VIII	27502	642	3323	405	2357	932	3	FALSE	7.19646e-46	1.15842e-43	0	17	7.21033	cell part	VIII	3315	408.026	0	Overenrichment	0	0	661	7.21033	16.4959	0.652067	11.2148	11
GO:0031967	organelle envelope	cellular_component	GO	VIII	27502	1439	3323	466	19714	2723	3	FALSE	1.94935e-79	6.46037e-77	0	11	5.83121	cell part	VIII	3484	469.481	0	Overenrichment	0	0	1459	5.83121	19.6612	0.922977	11.2079	12
GO:0044435	plastid part	cellular_component	GO	VIII	27502	1830	3323	873	18157	2625	3	FALSE	1.61761e-293	4.55682e-290	0	14	5.93737	cell part	VIII	6693	879.522	0	Overenrichment	0	0	1852	5.93737	17.089	0.713991	10.5397	13
GO:0009507	chloroplast	cellular_component	GO	VIII	27502	3698	3323	1226	6202	1738	1	FALSE	1.20786e-28	1.2152e-26	0	12	6.75835	membrane-bounded organelle	VIII	8945	1231.13	0	Overenrichment	0	0	3753	6.75835	14.173	0.471478	10.4285	14
GO:0009579	thylakoid	cellular_component	GO	VIII	27502	783	3323	475	20861	2815	1	FALSE	5.24138e-220	7.38248e-217	0	5	6.62255	cell part	VIII	3879	478.549	0	Overenrichment	0	0	803	6.62255	15.487	0.588685	10.3034	15
GO:0009536	plastid	cellular_component	GO	VIII	27502	6202	3323	1738	20455	2776	2	FALSE	1.99277030472383e-317	1.12272678968141e-313	0	11	5.78895	membrane-bounded organelle	VIII	12004	1673.41	0	Overenrichment	0	0	6318	5.78895	15.0465	0.53062	10.0737	16
GO:0009534	chloroplast thylakoid	cellular_component	GO	VIII	27502	633	3323	402	1639	789	2	FALSE	2.74822e-23	2.21192e-21	0	20	7.76995	cell part	VIII	3291	405.003	0	Overenrichment	0	0	652	7.76995	14.9778	0.524364	10.0277	17
GO:0031090	organelle membrane	cellular_component	GO	VIII	27502	2229	3323	402	23751	2976	3	FALSE	2.3675e-15	1.23504e-13	0	5	4.76923	organelle	VIII	2615	405.003	0	Overenrichment	0	0	2275	4.76923	15.8835	0.593805	7.73255	18
GO:0044424	intracellular part	cellular_component	GO	VIII	27502	20861	3323	2815	22098	2883	2	FALSE	2.32346e-19	1.57715e-17	0	4	2.80048	cell part	VIII	17824	2836.03	0	Overenrichment	0	0	21617	2.80048	12.6262	0.362791	7.21956	19
GO:0043231	intracellular membrane-bounded organelle	cellular_component	GO	VIII	27502	19316	3323	2698	19853	2726	2	FALSE	6.76614e-11	2.70358e-09	0	8	3.53439	membrane-bounded organelle	VIII	17224	2715.13	0	Overenrichment	0	0	20032	3.53439	12.9317	0.380672	7.21565	20
GO:0005622	intracellular	cellular_component	GO	VIII	27502	21061	3323	2833	22098	2883	1	FALSE	1.42573e-19	9.91676e-18	0	3	2.55311	cell part	VIII	17939	2854.16	0	Overenrichment	0	0	23430	2.55311	13.187	0.412574	7.14165	21
GO:0043227	membrane-bounded organelle	cellular_component	GO	VIII	27502	19584	3323	2717	19855	2726	1	FALSE	5.50261e-09	1.84534e-07	0	2	3.32377	NA	VIII	17340	2737.3	0	Overenrichment	0	0	20064	3.32377	13.3595	0.407266	7.04055	22
GO:0044464	cell part	cellular_component	GO	VIII	27502	22098	3323	2883	24699	3058	2	FALSE	2.19004e-23	1.78821e-21	0	2	2.28163	NA	VIII	17408	2733.27	0	Overenrichment	0	0	24674	2.28163	13.5833	0.416507	6.85781	23
GO:0043229	intracellular organelle	cellular_component	GO	VIII	27502	19853	3323	2726	20861	2815	2	FALSE	1.88378e-06	4.8737e-05	0	6	3.09385	cell	VIII	17384	2746.37	0	Overenrichment	0	0	20343	3.09385	13.4933	0.421038	6.65651	24
GO:0044446	intracellular organelle part	cellular_component	GO	VIII	27502	6015	3323	1225	20861	2815	3	FALSE	7.95801e-72	1.94937e-69	0	8	3.43266	organelle part	VIII	8512	1231.13	0	Overenrichment	0	0	5985	3.43266	12.6759	0.372192	6.41891	25
GO:0005739	mitochondrion	cellular_component	GO	VIII	27502	4386	3323	738	20455	2776	2	FALSE	2.16413e-12	9.37902e-11	0	11	5.20885	membrane-bounded organelle	VIII	4638	742.506	0	Overenrichment	0	0	4601	5.20885	12.28	0.360286	6.30335	26
GO:0044425	membrane part	cellular_component	GO	VIII	27502	4562	3323	815	24699	3058	2	FALSE	4.03172e-33	4.45387e-31	0	2	3.93373	NA	VIII	5291	820.081	0	Overenrichment	0	0	4586	3.93373	13.5373	0.44557	6.21044	27
GO:0044444	cytoplasmic part	cellular_component	GO	VIII	27502	17434	3323	2578	20861	2815	2	FALSE	4.70055e-40	6.01884e-38	0	6	3.38543	cell part	VIII	16633	2589.2	0	Overenrichment	0	0	17848	3.38543	11.4692	0.306705	5.50135	28
GO:0005737	cytoplasm	cellular_component	GO	VIII	27502	18035	3323	2639	20861	2815	1	FALSE	5.59165e-40	7.00074e-38	0	5	3.3499	cell part	VIII	16980	2658.72	0	Overenrichment	0	0	18647	3.3499	11.8549	0.336527	5.48201	29
GO:0044422	organelle part	cellular_component	GO	VIII	27502	6041	3323	1226	24699	3058	2	FALSE	1.331e-93	4.99925e-91	0	2	3.33675	NA	VIII	8535	1235.16	0	Overenrichment	0	0	6011	3.33675	10.5172	0.276329	5.04354	30
GO:0016491	oxidoreductase activity	molecular_function	GO	VIII	27502	2384	3323	501	10543	1685	2	FALSE	6.78424e-14	3.29503e-12	0	5	2.95858	biological_process	VIII	3416	501.72	0	Overenrichment	0	0	13	2.95858	15.5772	0.570323	11.1479	1
PO:0000013	cauline leaf	plant anatomical entity	PO	VIII	21797	7872	3101	1462	9825	1707	1	FALSE	5.40907e-11	2.47524e-10	0	31	7.4961	multi-tissue plant structure	VIII	9552	1472.92	0	Overenrichment	0	0	60	7.4961	26.1314	1.54836	14.0479	1
PO:0008019	leaf lamina base	plant anatomical entity	PO	VIII	21797	7838	3101	1459	9795	1706	2	FALSE	7.19559e-11	3.25736e-10	0	27	7.4961	multi-tissue plant structure	VIII	9542	1469.9	0	Overenrichment	0	0	45	7.4961	27.7954	1.80538	12.786	2
PO:0025094	sporangium	plant anatomical entity	PO	VIII	21797	12217	3101	1989	21166	3055	2	FALSE	1.26508e-19	1.13319e-18	0	9	3.38522	multi-tissue plant structure	VIII	12708	1997.81	0	Overenrichment	0	0	7500	3.38522	21.1701	1.06431	11.8155	3
PO:0025060	lamina	plant anatomical entity	PO	VIII	21797	7910	3101	1483	9795	1706	1	FALSE	9.8907e-14	6.30907e-13	0	4	3.56427	multi-tissue plant structure	VIII	9688	1494.08	0	Overenrichment	0	0	588	3.56427	16.9293	0.693936	11.3929	4
PO:0025396	phyllome lamina	plant anatomical entity	PO	VIII	21797	7910	3101	1483	11226	1861	2	FALSE	5.25459e-23	6.30251e-22	0	24	3.6249	multi-tissue plant structure	VIII	9688	1494.08	0	Overenrichment	0	0	588	3.6249	16.358	0.657973	11.32	5
PO:0025513	plant organ lamina	plant anatomical entity	PO	VIII	21797	7910	3101	1483	9795	1706	2	FALSE	9.8907e-14	6.30907e-13	0	7	3.58407	multi-tissue plant structure	VIII	9688	1494.08	0	Overenrichment	0	0	588	3.58407	16.9961	0.694391	11.2191	6
PO:0020039	leaf lamina	plant anatomical entity	PO	VIII	21797	7910	3101	1483	11152	1859	2	FALSE	1.89528e-21	1.89979e-20	0	26	4.40505	multi-tissue plant structure	VIII	9688	1494.08	0	Overenrichment	0	0	583	4.40505	16.9384	0.692984	11.1909	7
PO:0009053	peduncle	plant anatomical entity	PO	VIII	21797	8568	3101	1481	11405	1886	2	FALSE	8.63261e-05	0.000255939	0	18	5.88666	multi-tissue plant structure	VIII	9498	1492.06	0	Overenrichment	0	0	19	5.88666	23.4071	1.25533	9.93125	8
PO:0000006	plant protoplast	plant anatomical entity	PO	VIII	21797	14424	3101	2561	14965	2603	1	FALSE	3.58024e-11	1.69358e-10	0	5	7.4961	in vitro plant structure	VIII	16584	2580.13	0	Overenrichment	0	0	14516	7.4961	16.2357	0.618137	8.27832	9
PO:0025496	multi-tissue plant structure	plant anatomical entity	PO	VIII	21797	21166	3101	3055	21797	3101	1	FALSE	3.10707e-08	1.21118e-07	0	2	0.516952	NA	VIII	19376	3077.82	0	Overenrichment	0	0	22175	0.516952	14.1253	0.456945	7.65593	10
PO:0030018	gametophore	plant anatomical entity	PO	VIII	21797	19571	3101	2964	21518	3093	3	FALSE	5.75365e-29	1.27489e-27	0	22	4.45157	collective plant structure	VIII	55	11.0822	1.02938e-26	Overenrichment	1.1203e-26	1.0197e-22	19742	4.45157	14.0697	0.46271	7.6092	11
PO:0025034	leaf	plant anatomical entity	PO	VIII	21797	11152	3101	1859	11226	1861	1	FALSE	0.000176932	0.000506724	8.08386e-193	20	2.44624	multi-tissue plant structure	VIII	11787	1872.89	0	Overenrichment	0	0	11106	2.44624	13.8107	0.456968	7.54923	12
PO:0030086	protonema sub-apical initial cell	plant anatomical entity	PO	VIII	21797	19571	3101	2964	20588	3034	1	FALSE	1.87773e-15	1.28387e-14	0	6	4.20026	plant cell	VIII	18924	2986.14	0	Overenrichment	0	0	19742	4.20026	13.9873	0.456466	7.53676	13
PO:0000005	cultured plant cell	plant anatomical entity	PO	VIII	21797	14965	3101	2603	21358	3073	2	FALSE	6.66251e-91	7.01229e-89	0	4	6.1098	in vitro plant structure	VIII	16768	2622.45	0	Overenrichment	0	0	14797	6.1098	15.792	0.569055	7.35672	14
PO:0009106	tassel meristem	plant anatomical entity	PO	VIII	21797	8281	3101	1461	9625	1671	2	FALSE	0.0370105	0.0979963	0	17	4.16389	portion of plant tissue	VIII	9382	1471.91	0	Overenrichment	0	0	8359	4.16389	12.599	0.401887	7.23381	15
PO:0009108	inflorescence apical meristem	plant anatomical entity	PO	VIII	21797	8281	3101	1461	9983	1719	3	FALSE	0.00687362	0.0189137	0	26	4.16389	portion of plant tissue	VIII	9382	1471.91	0	Overenrichment	0	0	8359	4.16389	12.2305	0.34439	7.0724	16
PO:0009002	plant cell	plant anatomical entity	PO	VIII	21797	21358	3101	3073	21797	3101	1	FALSE	1.37768e-07	5.1786e-07	0	2	1.90885	NA	VIII	19481	3095.96	0	Overenrichment	0	0	21018	1.90885	13.2589	0.427252	7.06502	17
PO:0025127	primordium	plant anatomical entity	PO	VIII	21797	11291	3101	1867	20003	2992	1	FALSE	4.6904e-13	2.66846e-12	0	4	1.11597	portion of plant tissue	VIII	11829	1880.95	0	Overenrichment	0	0	11285	1.11597	13.9876	0.454858	7.04827	18
PO:0025202	microsporangium	plant anatomical entity	PO	VIII	21797	9419	3101	1637	12217	1989	1	FALSE	3.85169e-10	1.63794e-09	0	10	4.27722	multi-tissue plant structure	VIII	10546	1649.23	0	Overenrichment	0	0	3397	4.27722	13.2111	0.392773	7.02513	19
PO:0025430	phyllome anlagen	plant anatomical entity	PO	VIII	21797	11226	3101	1861	20003	2992	2	FALSE	1.64206e-13	9.73671e-13	0	16	1.54806	portion of plant tissue	VIII	11795	1874.9	0	Overenrichment	0	0	11211	1.54806	13.7313	0.440297	7.00522	20
PO:0025007	collective plant organ structure	plant anatomical entity	PO	VIII	21797	20829	3101	3044	21166	3055	2	FALSE	6.16568e-12	3.20463e-11	0	3	0.532907	collective plant structure	VIII	19324	3066.74	0	Overenrichment	0	0	29946	0.532907	13.7068	0.423281	6.99272	21
PO:0025606	native plant cell	plant anatomical entity	PO	VIII	21797	21246	3101	3065	21358	3073	1	FALSE	0.0142017	0.038824	3.24557e-303	3	1.92775	plant cell	VIII	19443	3087.9	0	Overenrichment	0	0	20764	1.92775	13.8681	0.425124	6.9278	22
PO:0006001	phyllome	plant anatomical entity	PO	VIII	21797	11226	3101	1861	21166	3055	3	FALSE	1.61287e-21	1.65615e-20	0	19	1.61556	multi-tissue plant structure	VIII	11795	1874.9	0	Overenrichment	0	0	11210	1.61556	12.4269	0.386915	6.8774	23
PO:0025082	reproductive shoot system	plant anatomical entity	PO	VIII	21797	9942	3101	1712	20825	3044	2	FALSE	1.79945e-24	2.44376e-23	0	9	1.40932	collective plant structure	VIII	11018	1724.79	0	Overenrichment	0	0	18563	1.40932	13.3874	0.433086	6.87078	24
PO:0025395	floral organ	plant anatomical entity	PO	VIII	21797	9758	3101	1691	21166	3055	2	FALSE	1.08564e-28	2.28527e-27	0	24	2.59082	multi-tissue plant structure	VIII	10907	1703.63	0	Overenrichment	0	0	9642	2.59082	13.2038	0.41571	6.86702	25
PO:0000225	peripheral zone	plant anatomical entity	PO	VIII	21797	11226	3101	1861	20003	2992	2	FALSE	1.64206e-13	9.73671e-13	0	15	1.54285	portion of plant tissue	VIII	11795	1874.9	0	Overenrichment	0	0	11211	1.54285	13.1431	0.406612	6.85664	26
PO:0020038	petiole	plant anatomical entity	PO	VIII	21797	7742	3101	1447	9825	1707	2	FALSE	4.853e-12	2.61937e-11	0	34	4.60573	multi-tissue plant structure	VIII	9475	1457.81	0	Overenrichment	0	0	5336	4.60573	12.7095	0.393408	6.74667	27
PO:0009001	fruit	plant anatomical entity	PO	VIII	21797	8723	3101	1475	21166	3055	2	FALSE	8.3268e-18	7.15425e-17	0	29	3.56427	multi-tissue plant structure	VIII	9432	1486.02	0	Overenrichment	0	0	8731	3.56427	13.1542	0.392537	6.72732	28
PO:0000055	bud	plant anatomical entity	PO	VIII	21797	19580	3101	2964	20825	3044	2	FALSE	1.47513e-20	1.38006e-19	0	9	3.50711	collective plant structure	VIII	18924	2986.14	0	Overenrichment	0	0	19748	3.50711	13.729	0.442955	6.71612	29
PO:0009007	portion of plant tissue	plant anatomical entity	PO	VIII	21797	20004	3101	2992	21797	3101	1	FALSE	6.51271e-30	1.61285e-28	0	2	0.485785	NA	VIII	19090	3014.35	0	Overenrichment	0	0	28866	0.485785	13.8141	0.464779	6.70979	30
PO:0030003	protonema	plant anatomical entity	PO	VIII	21797	18195	3101	2839	21452	3091	3	FALSE	2.11815e-36	1.48623e-34	0	14	5.0982	portion of plant tissue	VIII	18264	2856.18	0	Overenrichment	0	0	18328	5.0982	12.3994	0.371399	6.68638	31
PO:0009013	portion of meristem tissue	plant anatomical entity	PO	VIII	21797	20003	3101	2992	21246	3065	2	FALSE	9.47985e-23	1.07865e-21	0	3	0.549121	portion of plant tissue	VIII	19090	3014.35	0	Overenrichment	0	0	28866	0.549121	13.1251	0.395948	6.68253	32
PO:0020030	cotyledon	plant anatomical entity	PO	VIII	21797	7633	3101	1450	9825	1707	2	FALSE	1.47926e-16	1.05554e-15	0	36	5.29887	multi-tissue plant structure	VIII	9498	1460.83	0	Overenrichment	0	0	5091	5.29887	13.1578	0.419001	6.66538	33
PO:0025066	stalk	plant anatomical entity	PO	VIII	21797	7745	3101	1448	9795	1706	1	FALSE	1.45045e-11	7.18397e-11	0	6	3.91258	multi-tissue plant structure	VIII	9481	1458.82	0	Overenrichment	0	0	5377	3.91258	13.0737	0.423172	6.6564	34
PO:0004011	initial cell	plant anatomical entity	PO	VIII	21797	20588	3101	3034	21245	3065	1	FALSE	3.13431e-16	2.19924e-15	0	5	2.69208	plant cell	VIII	19274	3056.67	0	Overenrichment	0	0	20659	2.69208	13.9041	0.446566	6.61553	35
PO:0004705	stamen primordium	plant anatomical entity	PO	VIII	21797	9560	3101	1676	11259	1865	3	FALSE	5.84831e-12	3.07767e-11	0	22	4.03036	portion of plant tissue	VIII	10806	1688.52	0	Overenrichment	0	0	9349	4.03036	12.4184	0.358951	6.61141	36
PO:0000004	in vitro plant structure	plant anatomical entity	PO	VIII	21797	14965	3101	2603	21797	3101	1	FALSE	9.31896e-97	1.30776e-94	0	2	5.01119	NA	VIII	16768	2622.45	0	Overenrichment	0	0	14801	5.01119	14.8517	0.498247	6.58839	37
PO:0008028	reproductive shoot apical meristem	plant anatomical entity	PO	VIII	21797	9942	3101	1712	11399	1885	2	FALSE	6.68312e-08	2.58128e-07	0	16	1.74036	portion of plant tissue	VIII	11018	1724.79	0	Overenrichment	0	0	18516	1.74036	13.7321	0.455283	6.57519	38
PO:0005679	epidermis	plant anatomical entity	PO	VIII	21797	9080	3101	1624	20004	2992	2	FALSE	2.69823e-26	4.54382e-25	0	5	2.30314	portion of plant tissue	VIII	10515	1636.13	0	Overenrichment	0	0	7753	2.30314	12.4251	0.374393	6.56815	39
PO:0000021	petal primordium	plant anatomical entity	PO	VIII	21797	8210	3101	1501	11259	1865	3	FALSE	8.70033e-17	6.54079e-16	0	22	4.50037	portion of plant tissue	VIII	9745	1512.21	0	Overenrichment	0	0	5369	4.50037	11.8928	0.341261	6.55654	40
PO:0009058	perianth	plant anatomical entity	PO	VIII	21797	8389	3101	1513	9942	1712	2	FALSE	1.53121e-07	5.60554e-07	0	25	3.36896	collective plant structure	VIII	9816	1524.3	0	Overenrichment	0	0	5603	3.36896	12.3919	0.370359	6.53696	41
PO:0000349	epidermal initial cell	plant anatomical entity	PO	VIII	21797	9079	3101	1624	20588	3034	2	FALSE	9.53244e-30	2.22953e-28	0	10	3.21943	plant cell	VIII	10515	1636.13	0	Overenrichment	0	0	7713	3.21943	13.3497	0.421477	6.53523	42
PO:0025487	bract primordium	plant anatomical entity	PO	VIII	21797	8415	3101	1467	11280	1867	3	FALSE	6.79454e-06	2.21744e-05	0	21	3.68943	portion of plant tissue	VIII	9418	1477.96	0	Overenrichment	0	0	8496	3.68943	11.8647	0.340577	6.53073	43
PO:0020122	inflorescence axis	plant anatomical entity	PO	VIII	21797	8570	3101	1481	11405	1886	2	FALSE	9.30676e-05	0.000272093	0	16	3.21943	multi-tissue plant structure	VIII	9498	1492.06	0	Overenrichment	0	0	8653	3.21943	13.4676	0.423554	6.52392	44
PO:0006035	shoot system epidermis	plant anatomical entity	PO	VIII	21797	9069	3101	1624	20825	3044	3	FALSE	4.2349e-32	1.62081e-30	0	18	2.76871	portion of plant tissue	VIII	10515	1636.13	0	Overenrichment	0	0	7697	2.76871	12.5229	0.368949	6.51132	45
PO:0020144	apical meristem	plant anatomical entity	PO	VIII	21797	11393	3101	1885	20003	2992	2	FALSE	1.89234e-13	1.09133e-12	0	4	1.08264	portion of plant tissue	VIII	11935	1899.08	0	Overenrichment	0	0	20143	1.08264	12.0349	0.353348	6.50212	46
PO:0004704	sepal primordium	plant anatomical entity	PO	VIII	21797	8362	3101	1509	11259	1865	3	FALSE	1.07418e-13	6.74973e-13	0	22	4.60573	portion of plant tissue	VIII	9793	1520.27	0	Overenrichment	0	0	5430	4.60573	12.0213	0.334096	6.4909	47
PO:0020100	hypocotyl	plant anatomical entity	PO	VIII	21797	8044	3101	1461	9605	1669	1	FALSE	1.29191e-06	4.38624e-06	0	14	5.55019	multi-tissue plant structure	VIII	9541	1471.91	0	Overenrichment	0	0	5324	5.55019	12.988	0.402171	6.47653	48
PO:0025004	plant axis	plant anatomical entity	PO	VIII	21797	11427	3101	1886	21166	3055	1	FALSE	6.00716e-21	5.88143e-20	0	4	0.602441	multi-tissue plant structure	VIII	11938	1900.09	0	Overenrichment	0	0	20163	0.602441	12.0889	0.363942	6.46621	49
PO:0009047	stem	plant anatomical entity	PO	VIII	21797	9683	3101	1691	11405	1886	1	FALSE	3.19409e-11	1.54565e-10	0	9	4.06211	multi-tissue plant structure	VIII	10878	1703.63	0	Overenrichment	0	0	9581	4.06211	11.9606	0.336503	6.45152	50
PO:0004013	epidermal cell	plant anatomical entity	PO	VIII	21797	9071	3101	1621	21246	3065	2	FALSE	8.67711e-35	4.56633e-33	0	8	3.99959	plant cell	VIII	10489	1633.11	0	Overenrichment	0	0	7692	3.99959	13.6713	0.462506	6.44596	51
PO:0025485	sepal anlagen	plant anatomical entity	PO	VIII	21797	8362	3101	1509	11226	1861	1	FALSE	1.39369e-13	8.50352e-13	0	17	4.55166	portion of plant tissue	VIII	9793	1520.27	0	Overenrichment	0	0	5430	4.55166	11.2577	0.328942	6.43588	52
PO:0025432	cotyledon anlagen	plant anatomical entity	PO	VIII	21797	7638	3101	1450	11226	1861	2	FALSE	6.07411e-25	8.524e-24	0	21	5.0982	portion of plant tissue	VIII	9498	1460.83	0	Overenrichment	0	0	5091	5.0982	13.8636	0.465354	6.42698	53
PO:0009031	sepal	plant anatomical entity	PO	VIII	21797	8362	3101	1509	11226	1861	4	FALSE	1.39369e-13	8.50352e-13	0	36	4.66288	multi-tissue plant structure	VIII	9793	1520.27	0	Overenrichment	0	0	5428	4.66288	12.2255	0.344651	6.40047	54
PO:0025222	reproductive shoot apex	plant anatomical entity	PO	VIII	21797	9949	3101	1712	11403	1885	1	FALSE	8.37293e-08	3.20455e-07	0	10	1.46301	multi-tissue plant structure	VIII	11018	1724.79	0	Overenrichment	0	0	18557	1.46301	12.9507	0.389679	6.38425	55
PO:0025022	collective leaf structure	plant anatomical entity	PO	VIII	21797	8435	3101	1521	9845	1702	1	FALSE	5.22756e-07	1.834e-06	0	5	6.39749	collective plant structure	VIII	9867	1531.36	0	Overenrichment	0	0	5515	6.39749	11.6258	0.331323	6.36011	56
PO:0009020	meristem L1 layer	plant anatomical entity	PO	VIII	21797	9069	3101	1624	20003	2992	2	FALSE	1.3746e-26	2.51612e-25	0	15	2.7599	portion of plant tissue	VIII	10515	1636.13	0	Overenrichment	0	0	7697	2.7599	12.9152	0.397013	6.34296	57
PO:0025497	collective plant structure	plant anatomical entity	PO	VIII	21797	20829	3101	3044	21797	3101	1	FALSE	3.27038e-17	2.64775e-16	0	2	0.526307	NA	VIII	19324	3066.74	0	Overenrichment	0	0	29946	0.526307	13.0036	0.395805	6.33413	58
PO:0025025	root system	plant anatomical entity	PO	VIII	21797	9518	3101	1590	21166	3055	2	FALSE	1.33294e-17	1.12233e-16	0	9	2.91113	collective plant structure	VIII	10083	1601.88	0	Overenrichment	0	0	8429	2.91113	12.3754	0.359083	6.32603	59
PO:0025059	portion of ground tissue	plant anatomical entity	PO	VIII	21797	18234	3101	2840	20004	2992	2	FALSE	3.52708e-17	2.8017e-16	0	5	2.27035	portion of plant tissue	VIII	18289	2861.22	0	Overenrichment	0	0	18358	2.27035	12.7244	0.381103	6.32298	60
PO:0009052	inflorescence flower pedicel	plant anatomical entity	PO	VIII	21797	8120	3101	1463	9754	1687	2	FALSE	1.01836e-05	3.27276e-05	0	18	6.39749	multi-tissue plant structure	VIII	9545	1473.93	0	Overenrichment	0	0	5470	6.39749	11.8522	0.346571	6.31941	61
PO:0000017	vascular leaf primordium	plant anatomical entity	PO	VIII	21797	9825	3101	1707	11226	1861	3	FALSE	2.21652e-10	9.62017e-10	0	22	2.80475	portion of plant tissue	VIII	11006	1719.75	0	Overenrichment	0	0	9747	2.80475	12.0621	0.358934	6.27982	62
PO:0025141	phyllome tip	plant anatomical entity	PO	VIII	21797	8408	3101	1489	9795	1706	2	FALSE	0.0318196	0.0847851	0	23	5.55019	multi-tissue plant structure	VIII	9579	1500.12	0	Overenrichment	0	0	8490	5.55019	11.5142	0.332085	6.26731	63
PO:0025281	pollen	plant anatomical entity	PO	VIII	21797	7609	3101	1386	9477	1644	3	FALSE	2.49225e-06	8.39391e-06	0	33	6.80295	whole plant	VIII	8925	1388.29	0	Overenrichment	0	0	3335	6.80295	12.728	0.374461	6.24427	64
PO:0006210	protoderm	plant anatomical entity	PO	VIII	21797	11393	3101	1885	20003	2992	1	FALSE	1.89234e-13	1.09133e-12	0	4	2.28661	portion of plant tissue	VIII	11935	1899.08	0	Overenrichment	0	0	7753	2.28661	13.9066	0.428942	6.24215	65
PO:0006089	anther primordium	plant anatomical entity	PO	VIII	21797	8325	3101	1462	9863	1703	1	FALSE	0.0376119	0.0989663	0	15	4.40505	portion of plant tissue	VIII	9386	1472.92	0	Overenrichment	0	0	8308	4.40505	11.7103	0.325202	6.24104	66
PO:0009062	gynoecium	plant anatomical entity	PO	VIII	21797	9714	3101	1687	9942	1712	3	FALSE	0.00532357	0.0150418	0	28	3.01876	collective plant structure	VIII	10861	1699.6	0	Overenrichment	0	0	9626	3.01876	13.1576	0.399398	6.23996	67
PO:0025433	root anlagen	plant anatomical entity	PO	VIII	21797	9518	3101	1590	20003	2992	1	FALSE	2.37642e-11	1.16334e-10	0	4	2.91113	portion of plant tissue	VIII	10083	1601.88	0	Overenrichment	0	0	8428	2.91113	12.0086	0.329042	6.22704	68
PO:0009061	androecium	plant anatomical entity	PO	VIII	21797	9560	3101	1676	9942	1712	3	FALSE	7.72821e-06	2.50275e-05	0	28	3.99959	collective plant structure	VIII	10806	1688.52	0	Overenrichment	0	0	9349	3.99959	12.0621	0.350477	6.21692	69
PO:0025233	portion of embryo plant tissue	plant anatomical entity	PO	VIII	21797	7638	3101	1450	20004	2992	2	FALSE	1.32819e-35	7.98809e-34	0	6	4.50037	portion of plant tissue	VIII	9498	1460.83	0	Overenrichment	0	0	5093	4.50037	13.1326	0.400915	6.20534	70
PO:0030026	gametophore bud	plant anatomical entity	PO	VIII	21797	19571	3101	2964	21359	3084	3	FALSE	2.54804e-26	4.46969e-25	0	21	4.40505	collective plant structure	VIII	18924	2986.14	0	Overenrichment	0	0	19742	4.40505	13.6777	0.443233	6.20238	71
PO:0025029	shoot axis	plant anatomical entity	PO	VIII	21797	11405	3101	1886	20829	3044	2	FALSE	2.2301e-18	1.95598e-17	0	8	0.781927	multi-tissue plant structure	VIII	11938	1900.09	0	Overenrichment	0	0	20153	0.781927	12.5349	0.36879	6.19176	72
PO:0025477	floral organ primordium	plant anatomical entity	PO	VIII	21797	9863	3101	1703	11308	1868	2	FALSE	3.85719e-09	1.57658e-08	0	14	1.99893	portion of plant tissue	VIII	10963	1715.72	0	Overenrichment	0	0	9828	1.99893	12.8761	0.387594	6.1844	73
PO:0025484	petal anlagen	plant anatomical entity	PO	VIII	21797	8210	3101	1501	11226	1861	1	FALSE	1.12791e-16	8.18711e-16	0	17	4.45157	portion of plant tissue	VIII	9745	1512.21	0	Overenrichment	0	0	5369	4.45157	11.6192	0.338608	6.16065	74
PO:0000230	inflorescence meristem	plant anatomical entity	PO	VIII	21797	9469	3101	1659	20003	2992	2	FALSE	3.6316e-22	3.92026e-21	0	14	3.85851	portion of plant tissue	VIII	10697	1671.39	0	Overenrichment	0	0	8387	3.85851	11.4855	0.301335	6.15537	75
PO:0009081	higher order inflorescence axis	plant anatomical entity	PO	VIII	21797	8281	3101	1461	8570	1481	2	FALSE	1.39672e-07	5.2037e-07	0	18	3.68943	multi-tissue plant structure	VIII	9382	1471.91	0	Overenrichment	0	0	8359	3.68943	12.5247	0.374415	6.14824	76
PO:0020033	coleoptile	plant anatomical entity	PO	VIII	21797	8227	3101	1373	21166	3055	1	FALSE	8.09801e-14	5.32697e-13	0	4	6.39749	multi-tissue plant structure	VIII	8722	1383.26	0	Overenrichment	0	0	8305	6.39749	11.8706	0.340906	6.11103	77
PO:0009032	petal	plant anatomical entity	PO	VIII	21797	8210	3101	1501	11226	1861	4	FALSE	1.12791e-16	8.18711e-16	0	36	4.55166	multi-tissue plant structure	VIII	9745	1512.21	0	Overenrichment	0	0	5369	4.55166	11.3199	0.303309	6.10095	78
PO:0006079	shoot system meristem	plant anatomical entity	PO	VIII	21797	11393	3101	1885	21246	3065	2	FALSE	1.26825e-21	1.33483e-20	0	7	1.09087	portion of plant tissue	VIII	11935	1899.08	0	Overenrichment	0	0	20143	1.09087	10.8263	0.287471	6.09159	79
PO:0009025	vascular leaf	plant anatomical entity	PO	VIII	21797	9825	3101	1707	13316	2120	3	FALSE	1.91979e-15	1.28387e-14	0	30	2.84214	multi-tissue plant structure	VIII	11006	1719.75	0	Overenrichment	0	0	9746	2.84214	11.9961	0.342171	6.09071	80
PO:0006327	spikelet meristem	plant anatomical entity	PO	VIII	21797	8281	3101	1461	8496	1474	2	FALSE	6.37652e-07	2.21861e-06	0	28	4.27722	portion of plant tissue	VIII	9382	1471.91	0	Overenrichment	0	0	8359	4.27722	12.3884	0.351686	6.08923	81
PO:0025486	stamen anlagen	plant anatomical entity	PO	VIII	21797	9560	3101	1676	11226	1861	1	FALSE	7.47994e-12	3.84031e-11	0	17	3.99959	portion of plant tissue	VIII	10806	1688.52	0	Overenrichment	0	0	9349	3.99959	11.6681	0.327963	6.07091	82
PO:0009026	sporophyll	plant anatomical entity	PO	VIII	21797	9716	3101	1685	11226	1861	1	FALSE	6.04962e-09	2.38027e-08	0	20	3.15229	multi-tissue plant structure	VIII	10862	1697.59	0	Overenrichment	0	0	9594	3.15229	13.4719	0.405019	6.0574	83
PO:0025223	vegetative shoot apex	plant anatomical entity	PO	VIII	21797	9825	3101	1707	11403	1885	2	FALSE	1.93982e-10	8.59644e-10	0	10	2.78657	multi-tissue plant structure	VIII	11006	1719.75	0	Overenrichment	0	0	9747	2.78657	11.9144	0.338999	6.05353	84
PO:0009028	microsporophyll	plant anatomical entity	PO	VIII	21797	9619	3101	1682	9716	1685	1	FALSE	1.40366e-05	4.34517e-05	2.54487e-235	21	3.91258	multi-tissue plant structure	VIII	10847	1694.57	0	Overenrichment	0	0	9443	3.91258	11.5317	0.329282	6.05195	85
PO:0006309	tassel spikelet	plant anatomical entity	PO	VIII	21797	8281	3101	1461	8648	1491	3	FALSE	2.60531e-07	9.21712e-07	0	46	4.55166	collective plant structure	VIII	9382	1471.91	0	Overenrichment	0	0	8359	4.55166	11.6318	0.325447	6.01206	86
PO:0009060	calyx	plant anatomical entity	PO	VIII	21797	8362	3101	1509	9845	1702	2	FALSE	7.13234e-07	2.46124e-06	0	26	4.50037	collective plant structure	VIII	9793	1520.27	0	Overenrichment	0	0	5428	4.50037	12.4413	0.373389	6.00755	87
PO:0020048	microspore	plant anatomical entity	PO	VIII	21797	7642	3101	1390	19770	2969	1	FALSE	5.38932e-23	6.30251e-22	0	4	6.39749	whole plant	VIII	9006	1400.38	0	Overenrichment	0	0	3411	6.39749	12.6479	0.378171	6.00649	88
PO:0000015	cotyledon primordium	plant anatomical entity	PO	VIII	21797	7638	3101	1450	11226	1861	3	FALSE	6.07411e-25	8.524e-24	0	25	5.19351	portion of plant tissue	VIII	9498	1460.83	0	Overenrichment	0	0	5091	5.19351	12.3422	0.364271	5.99627	89
PO:0025140	phyllome base	plant anatomical entity	PO	VIII	21797	8688	3101	1507	11239	1864	2	FALSE	2.78571e-05	8.43731e-05	0	22	5.41666	multi-tissue plant structure	VIII	9687	1518.26	0	Overenrichment	0	0	8773	5.41666	11.4191	0.303334	5.99507	90
PO:0006005	carpel anlagen	plant anatomical entity	PO	VIII	21797	9522	3101	1657	11273	1867	2	FALSE	4.53365e-09	1.81778e-08	0	20	3.80722	portion of plant tissue	VIII	10679	1669.38	0	Overenrichment	0	0	9345	3.80722	12.3039	0.333246	5.9881	91
PO:0020040	leaf base	plant anatomical entity	PO	VIII	21797	8688	3101	1507	11152	1859	2	FALSE	0.000150253	0.000433265	0	24	6.39749	multi-tissue plant structure	VIII	9687	1518.26	0	Overenrichment	0	0	8773	6.39749	12.0328	0.355399	5.97527	92
PO:0008016	vegetative shoot apical meristem	plant anatomical entity	PO	VIII	21797	9829	3101	1708	11393	1885	1	FALSE	2.89099e-10	1.24195e-09	0	15	2.54734	portion of plant tissue	VIII	11009	1720.76	0	Overenrichment	0	0	9754	2.54734	11.9537	0.337797	5.96836	93
PO:0025482	bract anlagen	plant anatomical entity	PO	VIII	21797	8415	3101	1467	11226	1861	1	FALSE	1.08155e-05	3.42356e-05	0	17	3.66746	portion of plant tissue	VIII	9418	1477.96	0	Overenrichment	0	0	8496	3.66746	12.4583	0.378921	5.92401	94
PO:0025023	collective phyllome structure	plant anatomical entity	PO	VIII	21797	9845	3101	1702	20829	3044	1	FALSE	2.94206e-25	4.58743e-24	0	4	2.23341	collective plant structure	VIII	10959	1714.72	0	Overenrichment	0	0	9791	2.23341	13.4977	0.431828	5.89696	95
PO:0025017	plant spore	plant anatomical entity	PO	VIII	21797	19770	3101	2969	21772	3099	1	FALSE	5.21474e-30	1.37213e-28	0	3	4.16389	whole plant	VIII	18945	2989.17	0	Overenrichment	0	0	20581	4.16389	12.7217	0.400091	5.86396	96
PO:0009066	anther	plant anatomical entity	PO	VIII	21797	8325	3101	1462	20829	3044	4	FALSE	1.06452e-22	1.17937e-21	0	40	4.45157	collective plant structure	VIII	9386	1472.92	0	Overenrichment	0	0	8308	4.45157	12.2921	0.349911	5.8506	97
PO:0025431	vascular leaf anlagen	plant anatomical entity	PO	VIII	21797	9825	3101	1707	11226	1861	2	FALSE	2.21652e-10	9.62017e-10	0	18	2.78657	portion of plant tissue	VIII	11006	1719.75	0	Overenrichment	0	0	9747	2.78657	11.2122	0.299426	5.84502	98
PO:0009009	plant embryo	plant anatomical entity	PO	VIII	21797	9823	3101	1698	21772	3099	1	FALSE	1.33355e-31	4.31864e-30	0	3	3.35296	whole plant	VIII	10919	1710.69	0	Overenrichment	0	0	9656	3.35296	11.6313	0.321108	5.84466	99
PO:0025073	branch	plant anatomical entity	PO	VIII	21797	8281	3101	1461	11405	1886	1	FALSE	8.46552e-08	3.2108e-07	0	9	3.03019	multi-tissue plant structure	VIII	9382	1471.91	0	Overenrichment	0	0	8359	3.03019	11.7144	0.328286	5.81265	100
PO:0020003	plant ovule	plant anatomical entity	PO	VIII	21797	9642	3101	1669	21166	3055	2	FALSE	1.01063e-27	1.93398e-26	0	16	3.19203	multi-tissue plant structure	VIII	10737	1681.47	0	Overenrichment	0	0	9518	3.19203	11.7306	0.316475	5.80197	101
PO:0025594	ground meristem	plant anatomical entity	PO	VIII	21797	18234	3101	2840	20003	2992	1	FALSE	3.7936e-17	2.9576e-16	0	4	2.24382	portion of plant tissue	VIII	18289	2861.22	0	Overenrichment	0	0	18358	2.24382	11.8335	0.332154	5.78894	102
PO:0025478	androecium primordium	plant anatomical entity	PO	VIII	21797	9560	3101	1676	9863	1703	1	FALSE	1.93049e-05	5.88939e-05	0	15	3.96974	portion of plant tissue	VIII	10806	1688.52	0	Overenrichment	0	0	9349	3.96974	11.5685	0.317019	5.78605	103
PO:0009010	seed	plant anatomical entity	PO	VIII	21797	9640	3101	1669	21168	3055	3	FALSE	8.43616e-28	1.69125e-26	0	17	3.68943	multi-tissue plant structure	VIII	10737	1681.47	0	Overenrichment	0	0	9490	3.68943	11.7055	0.332601	5.76396	104
PO:0025001	cardinal organ part	plant anatomical entity	PO	VIII	21797	9795	3101	1706	21166	3055	2	FALSE	1.50266e-30	4.21747e-29	0	5	1.83314	multi-tissue plant structure	VIII	10994	1718.75	0	Overenrichment	0	0	9766	1.83314	12.3233	0.355166	5.74099	105
PO:0025099	embryo plant structure	plant anatomical entity	PO	VIII	21797	9541	3101	1669	21797	3101	2	FALSE	4.62505e-34	1.94715e-32	0	4	3.50711	whole plant	VIII	10765	1681.47	0	Overenrichment	0	0	9414	3.50711	12.8128	0.380126	5.73369	106
PO:0006324	first order tassel inflorescence axis	plant anatomical entity	PO	VIII	21797	8281	3101	1461	8643	1490	2	FALSE	1.86209e-07	6.75812e-07	0	20	4.238	multi-tissue plant structure	VIII	9382	1471.91	0	Overenrichment	0	0	8359	4.238	12.0971	0.353479	5.70509	107
PO:0006310	tassel floret	plant anatomical entity	PO	VIII	21797	8281	3101	1461	8648	1491	3	FALSE	2.60531e-07	9.21712e-07	0	51	5.88666	collective plant structure	VIII	9382	1471.91	0	Overenrichment	0	0	8359	5.88666	10.9597	0.29511	5.68107	108
PO:0009059	corolla	plant anatomical entity	PO	VIII	21797	8210	3101	1501	9845	1702	2	FALSE	9.1066e-10	3.75871e-09	0	26	4.31804	collective plant structure	VIII	9745	1512.21	0	Overenrichment	0	0	5369	4.31804	11.8571	0.346392	5.67818	109
PO:0009055	bract	plant anatomical entity	PO	VIII	21797	8415	3101	1467	11226	1861	2	FALSE	1.08155e-05	3.42356e-05	0	23	3.75843	multi-tissue plant structure	VIII	9418	1477.96	0	Overenrichment	0	0	8496	3.75843	10.9212	0.289724	5.6733	110
PO:0025498	cardinal part of multi-tissue plant structure	plant anatomical entity	PO	VIII	21797	9795	3101	1706	21797	3101	2	FALSE	3.7521e-34	1.75515e-32	0	3	1.79565	multi-tissue plant structure	VIII	10994	1718.75	0	Overenrichment	0	0	9766	1.79565	11.4192	0.313661	5.65156	111
PO:0006323	tassel inflorescence branch	plant anatomical entity	PO	VIII	21797	8281	3101	1461	8592	1487	2	FALSE	3.20725e-06	1.06319e-05	0	21	4.31804	multi-tissue plant structure	VIII	9382	1471.91	0	Overenrichment	0	0	8359	4.31804	11.5863	0.337312	5.61245	112
PO:0005005	shoot axis internode	plant anatomical entity	PO	VIII	21797	9605	3101	1669	11405	1886	2	FALSE	5.22319e-09	2.0745e-08	0	11	4.20026	multi-tissue plant structure	VIII	10758	1681.47	0	Overenrichment	0	0	9479	4.20026	11.2302	0.307181	5.61142	113
PO:0004703	carpel primordium	plant anatomical entity	PO	VIII	21797	9522	3101	1657	11259	1865	3	FALSE	4.5105e-09	1.81778e-08	0	24	3.83254	portion of plant tissue	VIII	10679	1669.38	0	Overenrichment	0	0	9345	3.83254	12.0526	0.335824	5.58891	114
PO:0009084	pericarp	plant anatomical entity	PO	VIII	21797	8111	3101	1306	20004	2992	2	FALSE	0.000100456	0.00029167	0	30	5.55019	portion of plant tissue	VIII	8112	1315.76	0	Overenrichment	0	0	8189	5.55019	11.7024	0.325703	5.57624	115
PO:0020137	leaf apex	plant anatomical entity	PO	VIII	21797	9516	3101	1674	11152	1859	2	FALSE	3.5134e-11	1.68084e-10	0	24	5.55019	multi-tissue plant structure	VIII	10780	1686.51	0	Overenrichment	0	0	9426	5.55019	11.9556	0.32349	5.50254	116
PO:0000019	gynoecium primordium	plant anatomical entity	PO	VIII	21797	9714	3101	1687	9863	1703	1	FALSE	0.0177429	0.048192	0	15	3.00746	portion of plant tissue	VIII	10861	1699.6	0	Overenrichment	0	0	9626	3.00746	11.4996	0.315595	5.48416	117
PO:0009089	endosperm	plant anatomical entity	PO	VIII	21797	8388	3101	1383	20004	2992	2	FALSE	1.50957e-07	5.57483e-07	0	18	4.93115	portion of plant tissue	VIII	8739	1393.33	0	Overenrichment	0	0	8447	4.93115	11.7562	0.353354	5.4541	118
PO:0025139	phyllome apex	plant anatomical entity	PO	VIII	21797	9516	3101	1674	11239	1864	2	FALSE	1.34404e-12	7.4453e-12	0	22	4.66288	multi-tissue plant structure	VIII	10780	1686.51	0	Overenrichment	0	0	9426	4.66288	10.7675	0.273951	5.37381	119
PO:0030112	pedicel	plant anatomical entity	PO	VIII	21797	8120	3101	1463	11405	1886	1	FALSE	5.37625e-12	2.86506e-11	0	9	5.19351	multi-tissue plant structure	VIII	9545	1473.93	0	Overenrichment	0	0	5470	5.19351	11.8639	0.310528	5.32525	120
PO:0009029	stamen	plant anatomical entity	PO	VIII	21797	9560	3101	1676	9786	1693	4	FALSE	1.35024e-05	4.21074e-05	0	38	4.06211	multi-tissue plant structure	VIII	10806	1688.52	0	Overenrichment	0	0	9349	4.06211	11.6982	0.32682	5.30347	121
PO:0025280	microgametophyte	plant anatomical entity	PO	VIII	21797	7852	3101	1410	21772	3099	1	FALSE	1.25749e-31	4.31864e-30	0	3	5.0982	whole plant	VIII	9137	1420.53	0	Overenrichment	0	0	6625	5.0982	11.4968	0.314541	5.23691	122
PO:0006341	primary shoot system	plant anatomical entity	PO	VIII	21797	8328	3101	1468	20825	3044	1	FALSE	1.31825e-23	1.63231e-22	0	5	6.80295	collective plant structure	VIII	9454	1478.97	0	Overenrichment	0	0	8408	6.80295	11.3877	0.319008	5.13737	123
PO:0025345	gametophore vegetative whole plant development stage	plant structure development stage	PO	VIII	21797	10395	3101	2150	14059	2531	1	FALSE	2.57746e-48	2.17022e-46	0	8	7.4961	plant structure	VIII	14742	2159.01	0	Overenrichment	0	0	10416	7.4961	20.1328	0.952796	12.7919	1
PO:0025375	plant spore stage	plant structure development stage	PO	VIII	21797	1222	3101	532	21452	3091	2	FALSE	1.74509e-144	7.34685e-142	0	8	6.80295	plant structure	VIII	3974	532.952	0	Overenrichment	0	0	1225	6.80295	19.9866	0.924255	11.7281	2
PO:0025340	gametophyte vegetative stage	plant structure development stage	PO	VIII	21797	14059	3101	2531	21359	3084	1	FALSE	6.82236e-103	1.43611e-100	0	7	6.1098	plant structure	VIII	16635	2527.74	0	Overenrichment	0	0	14103	6.1098	16.3444	0.643229	10.7668	3
PO:0025579	phyllome development stage	plant structure development stage	PO	VIII	21797	9679	3101	1684	20795	3041	2	FALSE	2.96696e-26	4.8042e-25	0	10	4.06211	plant organ development stage	VIII	10845	1696.58	0	Overenrichment	0	0	8837	4.06211	12.4833	0.375052	7.00869	4
PO:0025528	bud development stage	plant structure development stage	PO	VIII	21797	19580	3101	2964	20793	3041	1	FALSE	1.79368e-20	1.6416e-19	0	8	3.45305	plant structure	VIII	18924	2986.14	0	Overenrichment	0	0	19748	3.45305	13.4917	0.423104	6.91275	5
PO:0025338	collective plant organ structure development stage	plant structure development stage	PO	VIII	21797	20793	3101	3041	21764	3099	2	FALSE	6.09151e-17	4.66278e-16	0	5	1.25777	plant structure	VIII	19299	3063.72	0	Overenrichment	0	0	29880	1.25777	13.155	0.401591	6.90809	6
PO:0028002	sporophyte development stage	plant structure development stage	PO	VIII	21797	12695	3101	2061	21738	3097	2	FALSE	6.59108e-24	8.40862e-23	0	6	1.46301	plant structure	VIII	13186	2075.39	0	Overenrichment	0	0	24531	1.46301	14.5943	0.514371	6.81691	7
PO:0007631	plant embryo development stage	plant structure development stage	PO	VIII	21797	9743	3101	1688	11925	1922	1	FALSE	1.92123e-15	1.28387e-14	0	9	5.29887	plant structure	VIII	10852	1700.61	0	Overenrichment	0	0	8729	5.29887	13.3555	0.41681	6.70285	8
PO:0025530	reproductive shoot system development stage	plant structure development stage	PO	VIII	21797	9950	3101	1713	20793	3041	1	FALSE	2.51404e-24	3.30754e-23	0	8	1.40027	plant structure	VIII	11019	1725.8	0	Overenrichment	0	0	18660	1.40027	13.5161	0.425683	6.69195	9
PO:0025602	microgametophyte development stage	plant structure development stage	PO	VIII	21797	8993	3101	1535	21359	3084	1	FALSE	1.03058e-20	9.86075e-20	0	7	4.72351	plant structure	VIII	9819	1546.47	0	Overenrichment	0	0	8675	4.72351	12.4063	0.362066	6.40858	10
PO:0025578	collective phyllome structure development stage	plant structure development stage	PO	VIII	21797	9813	3101	1697	20793	3041	1	FALSE	4.8864e-25	7.34706e-24	0	6	3.50711	plant structure	VIII	10928	1709.68	0	Overenrichment	0	0	8675	3.50711	12.1929	0.355378	6.33703	11
PO:0007016	whole plant flowering stage	plant structure development stage	PO	VIII	21797	8530	3101	1461	10148	1666	1	FALSE	3.13131e-06	1.04626e-05	0	8	5.70434	plant structure	VIII	9358	1471.91	0	Overenrichment	0	0	8611	5.70434	12.7166	0.37613	6.32826	12
PO:0007045	coleoptile emergence stage	plant structure development stage	PO	VIII	21797	8227	3101	1373	11925	1922	2	FALSE	0.00590452	0.0164623	0	10	7.4961	plant structure	VIII	8722	1383.26	0	Overenrichment	0	0	8305	7.4961	11.6831	0.318452	6.2456	13
PO:0001009	D pollen mother cell meiosis stage	plant structure development stage	PO	VIII	21797	8274	3101	1431	8993	1535	1	FALSE	0.0280819	0.0753024	0	40	7.4961	plant structure	VIII	9185	1441.69	0	Overenrichment	0	0	8352	7.4961	12.1502	0.359488	6.16869	14
PO:0025500	whole plant fruit development stage	plant structure development stage	PO	VIII	21797	8772	3101	1515	10148	1666	1	FALSE	6.18562e-10	2.57836e-09	0	8	4.93115	plant structure	VIII	9729	1526.32	0	Overenrichment	0	0	8860	4.93115	13.1483	0.406292	6.12341	15
PO:0001053	vascular leaf post-expansion stage	plant structure development stage	PO	VIII	21797	9602	3101	1680	9679	1684	2	FALSE	0.00137216	0.00390323	2.4244e-194	16	6.80295	plant organ development stage	VIII	10822	1692.55	0	Overenrichment	0	0	8665	6.80295	12.5442	0.360902	6.04508	16
PO:0007026	FL.00 first flower(s) open stage	plant structure development stage	PO	VIII	21797	8240	3101	1434	8530	1461	1	FALSE	8.73052e-05	0.000257031	0	9	7.4961	plant structure	VIII	9200	1444.71	0	Overenrichment	0	0	8317	7.4961	11.6876	0.343108	6.00301	17
PO:0007057	seed germination stage	plant structure development stage	PO	VIII	21797	8492	3101	1415	11925	1922	1	FALSE	0.00562722	0.0157937	0	9	5.88666	plant structure	VIII	8985	1425.57	0	Overenrichment	0	0	8568	5.88666	11.3156	0.320791	5.87251	18
PO:0007003	IL.03 full inflorescence length reached stage	plant structure development stage	PO	VIII	21797	8281	3101	1470	8573	1491	1	FALSE	2.15785e-07	7.76458e-07	0	9	7.4961	plant structure	VIII	9473	1480.98	0	Overenrichment	0	0	8362	7.4961	11.4853	0.319178	5.86863	19
PO:0007047	whole plant inflorescence detectable stage	plant structure development stage	PO	VIII	21797	8573	3101	1491	10148	1666	1	FALSE	7.82798e-11	3.50594e-10	0	8	4.60573	plant structure	VIII	9602	1502.14	0	Overenrichment	0	0	8655	4.60573	11.7329	0.320281	5.81561	20
PO:0028003	gametophyte development stage	plant structure development stage	PO	VIII	21797	21359	3101	3084	21738	3097	2	FALSE	1.47037e-12	8.03927e-12	0	6	2.94222	plant structure	VIII	19517	3107.04	0	Overenrichment	0	0	37554	2.94222	11.0854	0.29191	5.50105	21
PO:0007131	seedling development stage	plant structure development stage	PO	VIII	21797	8329	3101	1412	11925	1922	1	FALSE	7.73743e-05	0.000231025	0	9	5.19351	plant structure	VIII	9048	1422.55	0	Overenrichment	0	0	8305	5.19351	11.6328	0.33392	5.10855	22
PO:0007112	1 main shoot growth stage	plant structure development stage	PO	VIII	21797	9764	3101	1698	11925	1922	1	FALSE	3.03361e-17	2.50421e-16	0	9	3.64595	plant structure	VIII	10933	1710.69	0	Overenrichment	0	0	8915	3.64595	11.5631	0.323415	5.07955	23
PO:0001185	plant embryo globular stage	plant structure development stage	PO	VIII	21797	9596	3101	1672	9743	1688	2	FALSE	0.0201027	0.0542516	0	11	6.1098	plant structure	VIII	10752	1684.49	0	Overenrichment	0	0	8336	6.1098	11.2604	0.291273	5.04656	24
GO:0003006	developmental process involved in reproduction	biological_process	GO	IX	27502	2351	5334	586	13030	1983	2	FALSE	5.10932e-43	1.36845e-40	0	4	4.17127	reproductive process	IX	3726	975.426	0	Overenrichment	0	0	2380	4.17127	17.3715	0.713348	10.6275	1
GO:0022414	reproductive process	biological_process	GO	IX	27502	2597	5334	649	20995	4473	2	FALSE	8.051e-07	2.94045e-05	0	2	3.62602	NA	IX	4123	1080.29	0	Overenrichment	0	0	2616	3.62602	18.194	0.788406	10.4548	2
GO:0009733	response to auxin	biological_process	GO	IX	27502	1705	5334	274	6570	734	1	FALSE	3.56985e-13	2.86837e-11	0	6	8.12662	response to endogenous stimulus	IX	1813	446.099	0	Overenrichment	0	0	1719	8.12662	19.6151	0.922492	9.75137	3
GO:0016070	RNA metabolic process	biological_process	GO	IX	27502	1827	5334	717	2818	991	1	FALSE	3.37152e-10	1.93501e-08	0	14	4.33919	cellular process	IX	4886	1186.82	0	Overenrichment	0	0	1765	4.33919	18.2157	0.751646	9.72249	4
GO:0006396	RNA processing	biological_process	GO	IX	27502	1292	5334	511	5326	1671	2	FALSE	4.3234e-13	3.43097e-11	0	16	4.8441	cellular process	IX	3482	845.591	0	Overenrichment	0	0	1317	4.8441	17.8583	0.743782	9.70056	5
GO:0043043	peptide biosynthetic process	biological_process	GO	IX	27502	1384	5334	640	3211	1065	2	FALSE	9.75548e-43	2.50833e-40	0	15	4.83079	nitrogen compound metabolic process	IX	4454	1063.65	0	Overenrichment	0	0	1336	4.83079	15.6851	0.587548	9.62957	6
GO:0009791	post-embryonic development	biological_process	GO	IX	27502	2361	5334	588	4162	954	2	FALSE	0.000270429	0.00595314	0	5	4.86578	developmental process	IX	3706	978.755	0	Overenrichment	0	0	2389	4.86578	16.5235	0.650096	9.4229	7
GO:0010467	gene expression	biological_process	GO	IX	27502	5083	5334	1610	9186	2466	1	FALSE	7.56544e-32	1.24694e-29	0	4	3.4094	organic substance metabolic process	IX	10689	2679.92	0	Overenrichment	0	0	4828	3.4094	16.0509	0.596621	9.35233	8
GO:0006412	translation	biological_process	GO	IX	27502	1353	5334	636	8113	2247	5	FALSE	8.5268e-63	4.98275e-60	0	24	5.06859	organic substance metabolic process	IX	4043	970.432	0	Overenrichment	0	0	1305	5.06859	16.2903	0.617852	9.34615	9
GO:0090304	nucleic acid metabolic process	biological_process	GO	IX	27502	2818	5334	991	9364	2509	2	FALSE	1.91231e-32	3.23482e-30	0	13	3.66483	cellular process	IX	6642	1649.57	0	Overenrichment	0	0	2593	3.66483	17.0759	0.67007	9.31235	10
GO:0006414	translational elongation	biological_process	GO	IX	27502	1353	5334	636	5102	1442	2	FALSE	9.40515e-68	8.63661e-65	0	25	7.29995	organic substance metabolic process	IX	4416	1053.66	0	Overenrichment	0	0	86	7.29995	15.3333	0.535931	9.31183	11
GO:0007275	multicellular organism development	biological_process	GO	IX	27502	3521	5334	838	4356	1004	2	FALSE	0.00824684	0.0989005	0	4	2.19722	developmental process	IX	5242	1394.89	0	Overenrichment	0	0	3564	2.19722	15.3124	0.537926	8.82829	12
GO:0043604	amide biosynthetic process	biological_process	GO	IX	27502	1445	5334	647	5375	1553	2	FALSE	2.1102e-52	1.04341e-49	0	10	4.641	nitrogen compound metabolic process	IX	4496	1076.96	0	Overenrichment	0	0	1397	4.641	15.2735	0.56564	8.75696	13
GO:0016043	cellular component organization	biological_process	GO	IX	27502	4419	5334	1141	13242	3218	2	FALSE	0.00215789	0.0347641	0	3	2.60288	cellular component organization or biogenesis	IX	7270	1899.25	0	Overenrichment	0	0	4125	2.60288	15.2157	0.546931	8.72881	14
GO:0048856	anatomical structure development	biological_process	GO	IX	27502	3902	5334	917	12936	1948	1	FALSE	1.12371e-65	8.02578e-63	0	2	2.0544	NA	IX	5707	1524.73	0	Overenrichment	0	0	3946	2.0544	15.7787	0.576338	8.5337	15
GO:0006725	cellular aromatic compound metabolic process	biological_process	GO	IX	27502	6044	5334	1638	11436	2835	1	FALSE	7.26781e-10	3.92584e-08	0	4	2.68575	cellular process	IX	10533	2726.53	0	Overenrichment	0	0	5527	2.68575	14.3241	0.479351	8.20487	16
GO:0006996	organelle organization	biological_process	GO	IX	27502	3014	5334	853	4419	1141	1	FALSE	1.37273e-08	6.30279e-07	0	4	3.25525	cellular component organization or biogenesis	IX	5453	1419.86	0	Overenrichment	0	0	2707	3.25525	13.6956	0.458695	8.14477	17
GO:0044260	cellular macromolecule metabolic process	biological_process	GO	IX	27502	8056	5334	2138	11832	2917	2	FALSE	1.24708e-12	9.10935e-11	0	6	2.46466	organic substance metabolic process	IX	13690	3558.8	0	Overenrichment	0	0	7602	2.46466	14.9621	0.521423	8.02569	18
GO:0034645	cellular macromolecule biosynthetic process	biological_process	GO	IX	27502	5102	5334	1442	9641	2434	3	FALSE	2.49951e-13	2.05257e-11	0	11	3.52934	organic substance metabolic process	IX	9389	2400.28	0	Overenrichment	0	0	4742	3.52934	13.9781	0.459087	7.99837	19
GO:0009059	macromolecule biosynthetic process	biological_process	GO	IX	27502	5229	5334	1458	10649	2739	2	FALSE	2.98076e-07	1.13375e-05	0	6	3.31968	organic substance metabolic process	IX	9489	2426.91	0	Overenrichment	0	0	4862	3.31968	14.2028	0.489593	7.95013	20
GO:0009058	biosynthetic process	biological_process	GO	IX	27502	7494	5334	1908	13254	3121	1	FALSE	1.62145e-09	8.40538e-08	0	2	2.5182	NA	IX	12199	3175.96	0	Overenrichment	0	0	7109	2.5182	14.2126	0.483367	7.83793	21
GO:0043603	cellular amide metabolic process	biological_process	GO	IX	27502	1581	5334	665	6878	2030	1	FALSE	2.35552e-34	4.73164e-32	0	6	4.38895	nitrogen compound metabolic process	IX	4594	1106.92	0	Overenrichment	0	0	1536	4.38895	12.6588	0.392895	7.78004	22
GO:0006810	transport	biological_process	GO	IX	27502	4012	5334	857	4088	863	1	FALSE	0.00157136	0.0267214	1.27425e-163	3	2.4411	establishment of localization	IX	5199	1424.85	0	Overenrichment	0	0	3951	2.4411	14.1197	0.460776	7.71152	23
GO:0046483	heterocycle metabolic process	biological_process	GO	IX	27502	5966	5334	1626	11436	2835	1	FALSE	9.90571e-11	6.12249e-09	0	4	2.68917	cellular process	IX	10454	2706.56	0	Overenrichment	0	0	5400	2.68917	13.3613	0.422032	7.61595	24
GO:0044271	cellular nitrogen compound biosynthetic process	biological_process	GO	IX	27502	5275	5334	1541	8329	2278	2	FALSE	2.64756e-07	1.01907e-05	0	8	3.25416	nitrogen compound metabolic process	IX	10108	2565.07	0	Overenrichment	0	0	4601	3.25416	13.1875	0.425267	7.57888	25
GO:0044238	primary metabolic process	biological_process	GO	IX	27502	9066	5334	2441	13254	3121	1	FALSE	1.46913e-43	4.10591e-41	0	2	2.08111	NA	IX	15566	4059.83	0	Overenrichment	0	0	8726	2.08111	13.7561	0.451751	7.55692	26
GO:0006139	nucleobase-containing compound metabolic process	biological_process	GO	IX	27502	3124	5334	1056	11019	2789	5	FALSE	5.90902e-37	1.26611e-34	0	11	3.32906	cellular process	IX	7026	1757.76	0	Overenrichment	0	0	2890	3.32906	13.7617	0.447725	7.5152	27
GO:0034641	cellular nitrogen compound metabolic process	biological_process	GO	IX	27502	6878	5334	2030	11814	2906	2	FALSE	5.62191e-50	2.12574e-47	0	5	2.53165	nitrogen compound metabolic process	IX	13303	3379.03	0	Overenrichment	0	0	6294	2.53165	13.4809	0.431291	7.48919	28
GO:1901564	organonitrogen compound metabolic process	biological_process	GO	IX	27502	6983	5334	1919	11672	2886	2	FALSE	1.33209e-17	1.55685e-15	0	4	2.42379	nitrogen compound metabolic process	IX	12266	3194.27	0	Overenrichment	0	0	6718	2.42379	13.2855	0.421106	7.44341	29
GO:0019538	protein metabolic process	biological_process	GO	IX	27502	5575	5334	1627	11046	2802	3	FALSE	6.86347e-21	9.00375e-19	0	7	2.91441	organic substance metabolic process	IX	10494	2708.22	0	Overenrichment	0	0	5296	2.91441	12.2283	0.362781	7.38345	30
GO:0071704	organic substance metabolic process	biological_process	GO	IX	27502	11651	5334	2885	13254	3121	1	FALSE	1.05142e-20	1.3517e-18	0	2	1.55975	NA	IX	18202	4802.22	0	Overenrichment	0	0	11193	1.55975	14.4297	0.487053	7.26826	31
GO:1901576	organic substance biosynthetic process	biological_process	GO	IX	27502	7323	5334	1882	11729	2890	2	FALSE	0.00030929	0.00662706	0	4	2.5523	biosynthetic process	IX	12059	3132.68	0	Overenrichment	0	0	6930	2.5523	13.1379	0.405375	7.23185	32
GO:0044267	cellular protein metabolic process	biological_process	GO	IX	27502	5009	5334	1507	8521	2233	2	FALSE	6.2354e-23	8.90693e-21	0	11	3.10745	organic substance metabolic process	IX	9760	2508.47	0	Overenrichment	0	0	4754	3.10745	12.7052	0.385621	7.21774	33
GO:0006807	nitrogen compound metabolic process	biological_process	GO	IX	27502	9973	5334	2648	13254	3121	1	FALSE	1.8021e-49	6.09677e-47	0	2	1.96076	NA	IX	16897	4407.72	0	Overenrichment	0	0	9380	1.96076	13.5975	0.438778	7.15008	34
GO:0044237	cellular metabolic process	biological_process	GO	IX	27502	11436	5334	2835	14674	3434	2	FALSE	1.66192e-14	1.48372e-12	0	3	1.58333	cellular process	IX	17940	4715.67	0	Overenrichment	0	0	10690	1.58333	13.0254	0.38637	7.13447	35
GO:1901360	organic cyclic compound metabolic process	biological_process	GO	IX	27502	6144	5334	1661	11651	2885	1	FALSE	1.03557e-09	5.50136e-08	0	3	2.57283	organic substance metabolic process	IX	10633	2764.82	0	Overenrichment	0	0	5632	2.57283	13.0499	0.395643	7.10145	36
GO:0043170	macromolecule metabolic process	biological_process	GO	IX	27502	9186	5334	2466	11651	2885	1	FALSE	2.25961e-25	3.37785e-23	0	3	2.19951	organic substance metabolic process	IX	15802	4104.78	0	Overenrichment	0	0	8658	2.19951	13.6085	0.462068	6.9235	37
GO:1901566	organonitrogen compound biosynthetic process	biological_process	GO	IX	27502	3211	5334	1065	9901	2434	2	FALSE	6.97539e-42	1.72453e-39	0	7	3.50586	nitrogen compound metabolic process	IX	7069	1772.74	0	Overenrichment	0	0	3068	3.50586	12.0972	0.328428	6.78908	38
GO:0044249	cellular biosynthetic process	biological_process	GO	IX	27502	7078	5334	1837	11597	2854	2	FALSE	1.34781e-05	0.000399251	0	5	2.63268	biosynthetic process	IX	11795	3057.78	0	Overenrichment	0	0	6682	2.63268	12.0097	0.356108	6.32837	39
GO:0005634	nucleus	cellular_component	GO	IX	27502	12495	5334	2751	19316	4060	1	FALSE	1.99815e-06	6.68964e-05	0	9	4.34569	membrane-bounded organelle	IX	16654	4432.69	0	Overenrichment	0	0	12934	4.34569	18.9648	0.861973	11.0949	1
GO:0044428	nuclear part	cellular_component	GO	IX	27502	1934	5334	693	15297	3337	2	FALSE	3.43504e-52	1.57717e-49	0	12	4.5352	organelle part	IX	4614	1150.2	0	Overenrichment	0	0	1786	4.5352	20.0482	0.932845	10.9204	2
GO:0005829	cytosol	cellular_component	GO	IX	27502	9851	5334	2189	17434	3744	1	FALSE	0.0032856	0.0479534	0	7	5.80985	cell part	IX	11821	3112.71	0	Overenrichment	0	0	10546	5.80985	17.3372	0.715192	10.8567	3
GO:0070013	intracellular organelle lumen	cellular_component	GO	IX	27502	1877	5334	655	20861	4430	3	FALSE	6.52728e-47	1.99797e-44	0	10	4.8768	organelle	IX	4388	1090.28	0	Overenrichment	0	0	1730	4.8768	16.8998	0.660796	9.96745	4
GO:0043233	organelle lumen	cellular_component	GO	IX	27502	1877	5334	655	6041	1607	2	FALSE	3.06788e-22	4.19581e-20	0	4	4.86853	organelle	IX	4388	1090.28	0	Overenrichment	0	0	1730	4.86853	17.1841	0.678306	9.76584	5
GO:1990904	ribonucleoprotein complex	cellular_component	GO	IX	27502	1359	5334	698	3863	1396	1	FALSE	3.35268e-47	1.07755e-44	0	2	5.89815	NA	IX	4738	1103.6	0	Overenrichment	0	0	1293	5.89815	16.3162	0.635476	8.59057	6
GO:0043228	non-membrane-bounded organelle	cellular_component	GO	IX	27502	2708	5334	1056	19855	4244	1	FALSE	1.04431e-113	1.6782e-110	0	2	4.26589	NA	IX	7301	1757.76	0	Overenrichment	0	0	2520	4.26589	13.3764	0.429417	8.41017	7
GO:0031090	organelle membrane	cellular_component	GO	IX	27502	2229	5334	516	23751	4660	3	FALSE	8.44035e-06	0.000258136	0	5	4.76923	organelle	IX	3137	858.907	0	Overenrichment	0	0	2275	4.76923	15.8835	0.593805	7.94719	8
GO:0043232	intracellular non-membrane-bounded organelle	cellular_component	GO	IX	27502	2683	5334	1053	19855	4244	2	FALSE	1.62212e-115	3.47567e-112	0	8	4.30891	non-membrane-bounded organelle	IX	7235	1742.78	0	Overenrichment	0	0	2493	4.30891	13.9583	0.458297	7.92964	9
GO:0005622	intracellular	cellular_component	GO	IX	27502	21061	5334	4468	22098	4582	1	FALSE	1.51914e-17	1.74375e-15	0	3	2.55311	cell part	IX	27373	7435.54	0	Overenrichment	0	0	23430	2.55311	13.187	0.412574	7.87695	10
GO:0005739	mitochondrion	cellular_component	GO	IX	27502	4386	5334	1090	20455	4337	2	FALSE	2.68969e-11	1.80097e-09	0	11	5.20885	membrane-bounded organelle	IX	6799	1794.38	0	Overenrichment	0	0	4601	5.20885	12.28	0.360286	7.69297	11
GO:0005840	ribosome	cellular_component	GO	IX	27502	1014	5334	527	17898	3915	3	FALSE	1.65563e-104	2.12847e-101	0	13	7.72116	non-membrane-bounded organelle	IX	3804	877.217	0	Overenrichment	0	0	950	7.72116	13.328	0.408143	7.69138	12
GO:0044464	cell part	cellular_component	GO	IX	27502	22098	5334	4582	24699	4900	2	FALSE	1.68234e-27	2.70352e-25	0	2	2.28163	NA	IX	25633	6851.28	0	Overenrichment	0	0	24674	2.28163	13.5833	0.416507	7.50129	13
GO:0044446	intracellular organelle part	cellular_component	GO	IX	27502	6015	5334	1601	20861	4430	3	FALSE	6.61137e-33	1.14859e-30	0	8	3.43266	organelle part	IX	10196	2659.95	0	Overenrichment	0	0	5985	3.43266	12.6759	0.372192	7.0883	14
GO:0044424	intracellular part	cellular_component	GO	IX	27502	20861	5334	4430	22098	4582	2	FALSE	9.90936e-16	1.01107e-13	0	4	2.80048	cell part	IX	27117	7367.29	0	Overenrichment	0	0	21617	2.80048	12.6262	0.362791	6.94037	15
GO:0005737	cytoplasm	cellular_component	GO	IX	27502	18035	5334	3906	20861	4430	1	FALSE	7.55992e-05	0.00188504	0	5	3.3499	cell part	IX	23964	6501.73	0	Overenrichment	0	0	18647	3.3499	11.8549	0.336527	6.52305	16
GO:0044422	organelle part	cellular_component	GO	IX	27502	6041	5334	1607	24699	4900	2	FALSE	9.17759e-50	3.27742e-47	0	2	3.33675	NA	IX	10247	2674.93	0	Overenrichment	0	0	6011	3.33675	10.5172	0.276329	6.04103	17
GO:0097159	organic cyclic compound binding	molecular_function	GO	IX	27502	7730	5334	1976	12721	3043	1	FALSE	3.23047e-08	1.40307e-06	0	2	4.40784	NA	IX	12582	3289.15	0	Overenrichment	0	0	2	4.40784	19.7185	0.881082	11.5636	1
GO:1901363	heterocyclic compound binding	molecular_function	GO	IX	27502	7688	5334	1975	12721	3043	1	FALSE	3.6176e-09	1.84555e-07	0	2	4.48155	NA	IX	12577	3287.48	0	Overenrichment	0	0	2	4.48155	18.9261	0.807369	11.4338	2
GO:0003676	nucleic acid binding	molecular_function	GO	IX	27502	4049	5334	1277	7730	1976	2	FALSE	3.38616e-37	7.77365e-35	0	4	4.77422	organic cyclic compound binding	IX	8330	2123.96	0	Overenrichment	0	0	2	4.77422	18.9857	0.81502	10.9282	3
GO:0016787	hydrolase activity	molecular_function	GO	IX	27502	4247	5334	988	10438	2175	1	FALSE	2.69359e-07	1.03062e-05	0	2	3.1718	NA	IX	5931	1582.99	0	Overenrichment	0	0	98	3.1718	17.6894	0.725475	9.33555	4
PO:0025094	sporangium	plant anatomical entity	PO	IX	21797	12217	4674	2799	21166	4609	2	FALSE	1.5055e-06	4.8038e-06	0	9	3.38522	multi-tissue plant structure	IX	17290	4629.11	0	Overenrichment	0	0	7500	3.38522	21.1701	1.06431	11.4234	1
PO:0005052	plant callus	plant anatomical entity	PO	IX	21797	1887	4674	512	20004	4435	1	FALSE	5.41705e-08	1.82607e-07	0	3	5.55019	portion of plant tissue	IX	3282	852.249	0	Overenrichment	0	0	407	5.55019	18.7372	0.819305	10.8184	2
PO:0009053	peduncle	plant anatomical entity	PO	IX	21797	8568	4674	2259	11405	2696	2	FALSE	5.37929e-35	3.62668e-34	0	18	5.88666	multi-tissue plant structure	IX	14171	3760.22	0	Overenrichment	0	0	19	5.88666	23.4071	1.25533	10.0983	3
PO:0020039	leaf lamina	plant anatomical entity	PO	IX	21797	7910	4674	2047	11152	2649	2	FALSE	3.36049e-17	1.67225e-16	0	26	4.40505	multi-tissue plant structure	IX	12728	3405.67	0	Overenrichment	0	0	583	4.40505	16.9384	0.692984	10.0305	4
PO:0025396	phyllome lamina	plant anatomical entity	PO	IX	21797	7910	4674	2047	11226	2659	2	FALSE	5.73678e-18	2.96046e-17	0	24	3.6249	multi-tissue plant structure	IX	12733	3407.33	0	Overenrichment	0	0	588	3.6249	16.358	0.657973	9.38212	5
PO:0020099	microgametophyte vegetative cell	plant anatomical entity	PO	IX	21797	3549	4674	849	21246	4615	2	FALSE	0.000299692	0.000829612	0	6	6.80295	plant cell	IX	5138	1413.2	0	Overenrichment	0	0	2721	6.80295	16.1178	0.626179	9.10171	6
PO:0025195	pollen tube cell	plant anatomical entity	PO	IX	21797	3548	4674	848	21246	4615	2	FALSE	0.000339434	0.000933445	0	7	7.4961	plant cell	IX	5123	1409.87	0	Overenrichment	0	0	2720	7.4961	16.0616	0.610974	9.06355	7
PO:0000005	cultured plant cell	plant anatomical entity	PO	IX	21797	14965	4674	3595	21358	4633	2	FALSE	2.66894e-38	1.82888e-37	0	4	6.1098	in vitro plant structure	IX	22292	5984.05	0	Overenrichment	0	0	14797	6.1098	15.792	0.569055	8.23286	8
PO:0009007	portion of plant tissue	plant anatomical entity	PO	IX	21797	20004	4674	4435	21797	4674	1	FALSE	2.80425e-20	1.60572e-19	0	2	0.485785	NA	IX	27391	7382.27	0	Overenrichment	0	0	28866	0.485785	13.8141	0.464779	8.07249	9
PO:0004011	initial cell	plant anatomical entity	PO	IX	21797	20588	4674	4542	21245	4614	1	FALSE	2.01964e-13	8.79386e-13	0	5	2.69208	plant cell	IX	28064	7560.38	0	Overenrichment	0	0	20659	2.69208	13.9041	0.446566	7.94786	10
PO:0000349	epidermal initial cell	plant anatomical entity	PO	IX	21797	9079	4674	2402	20588	4542	2	FALSE	1.49217e-41	1.29943e-40	0	10	3.21943	plant cell	IX	15091	3998.25	0	Overenrichment	0	0	7713	3.21943	13.3497	0.421477	7.89902	11
PO:0030018	gametophore	plant anatomical entity	PO	IX	21797	19571	4674	4293	21518	4652	3	FALSE	0.000157936	0.000458454	0	22	4.45157	collective plant structure	IX	98	28.2973	3.9887e-34	Overenrichment	4.46818e-34	3.95121e-30	19742	4.45157	14.0697	0.46271	7.88643	12
PO:0025017	plant spore	plant anatomical entity	PO	IX	21797	19770	4674	4334	21772	4671	1	FALSE	3.52551e-08	1.22805e-07	0	3	4.16389	whole plant	IX	26751	7210.82	0	Overenrichment	0	0	20581	4.16389	12.7217	0.400091	7.8523	13
PO:0025430	phyllome anlagen	plant anatomical entity	PO	IX	21797	11226	4674	2659	20003	4435	2	FALSE	2.78319e-09	1.02954e-08	0	16	1.54806	portion of plant tissue	IX	16571	4426.03	0	Overenrichment	0	0	11211	1.54806	13.7313	0.440297	7.835	14
PO:0020122	inflorescence axis	plant anatomical entity	PO	IX	21797	8570	4674	2259	11405	2696	2	FALSE	7.10712e-35	4.71552e-34	0	16	3.21943	multi-tissue plant structure	IX	14171	3760.22	0	Overenrichment	0	0	8653	3.21943	13.4676	0.423554	7.7898	15
PO:0030026	gametophore bud	plant anatomical entity	PO	IX	21797	19571	4674	4293	21359	4621	3	FALSE	0.000187078	0.000532626	0	21	4.40505	collective plant structure	IX	26574	7145.91	0	Overenrichment	0	0	19742	4.40505	13.6777	0.443233	7.73592	16
PO:0025496	multi-tissue plant structure	plant anatomical entity	PO	IX	21797	21166	4674	4609	21797	4674	1	FALSE	5.50939e-14	2.50318e-13	0	2	0.516952	NA	IX	28466	7671.9	0	Overenrichment	0	0	22175	0.516952	14.1253	0.456945	7.72962	17
PO:0025006	plant gamete	plant anatomical entity	PO	IX	21797	3971	4674	1059	21246	4615	1	FALSE	1.12726e-16	5.54345e-16	0	4	5.55019	plant cell	IX	6594	1762.76	0	Overenrichment	0	0	3223	5.55019	13.2901	0.414081	7.7252	18
PO:0009020	meristem L1 layer	plant anatomical entity	PO	IX	21797	9069	4674	2399	20003	4435	2	FALSE	2.82696e-40	2.18827e-39	0	15	2.7599	portion of plant tissue	IX	15071	3993.25	0	Overenrichment	0	0	7697	2.7599	12.9152	0.397013	7.72011	19
PO:0020033	coleoptile	plant anatomical entity	PO	IX	21797	8227	4674	2241	21166	4609	1	FALSE	1.33086e-52	1.73844e-51	0	4	6.39749	multi-tissue plant structure	IX	14098	3730.25	0	Overenrichment	0	0	8305	6.39749	11.8706	0.340906	7.66582	20
PO:0009028	microsporophyll	plant anatomical entity	PO	IX	21797	9619	4674	2549	9716	2565	1	FALSE	0.0144058	0.0367173	2.54487e-235	21	3.91258	multi-tissue plant structure	IX	15980	4242.93	0	Overenrichment	0	0	9443	3.91258	11.5317	0.329282	7.66503	21
PO:0004013	epidermal cell	plant anatomical entity	PO	IX	21797	9071	4674	2401	21246	4615	2	FALSE	2.35992e-47	2.59591e-46	0	8	3.99959	plant cell	IX	15081	3996.58	0	Overenrichment	0	0	7692	3.99959	13.6713	0.462506	7.6409	22
PO:0000017	vascular leaf primordium	plant anatomical entity	PO	IX	21797	9825	4674	2577	11226	2659	3	FALSE	6.11069e-80	2.12856e-78	0	22	2.80475	portion of plant tissue	IX	16136	4289.54	0	Overenrichment	0	0	9747	2.80475	12.0621	0.358934	7.62771	23
PO:0025233	portion of embryo plant tissue	plant anatomical entity	PO	IX	21797	7638	4674	1952	20004	4435	2	FALSE	1.23006e-19	6.94818e-19	0	6	4.50037	portion of plant tissue	IX	12171	3249.2	0	Overenrichment	0	0	5093	4.50037	13.1326	0.400915	7.62603	24
PO:0025034	leaf	plant anatomical entity	PO	IX	21797	11152	4674	2649	11226	2659	1	FALSE	0.0221354	0.0560764	8.08386e-193	20	2.44624	multi-tissue plant structure	IX	16521	4409.39	0	Overenrichment	0	0	11106	2.44624	13.8107	0.456968	7.61992	25
PO:0025432	cotyledon anlagen	plant anatomical entity	PO	IX	21797	7638	4674	1952	11226	2659	2	FALSE	3.58834e-12	1.48508e-11	0	21	5.0982	portion of plant tissue	IX	12171	3249.2	0	Overenrichment	0	0	5091	5.0982	13.8636	0.465354	7.6128	26
PO:0000004	in vitro plant structure	plant anatomical entity	PO	IX	21797	14965	4674	3595	21797	4674	1	FALSE	7.44799e-45	7.59332e-44	0	2	5.01119	NA	IX	22292	5984.05	0	Overenrichment	0	0	14801	5.01119	14.8517	0.498247	7.58829	27
PO:0008028	reproductive shoot apical meristem	plant anatomical entity	PO	IX	21797	9942	4674	2586	11399	2696	2	FALSE	6.6432e-66	1.26221e-64	0	16	1.74036	portion of plant tissue	IX	16182	4304.52	0	Overenrichment	0	0	18516	1.74036	13.7321	0.455283	7.57932	28
PO:0025395	floral organ	plant anatomical entity	PO	IX	21797	9758	4674	2564	21166	4609	2	FALSE	7.98253e-49	9.53343e-48	0	24	2.59082	multi-tissue plant structure	IX	16064	4267.9	0	Overenrichment	0	0	9642	2.59082	13.2038	0.41571	7.54796	29
PO:0020144	apical meristem	plant anatomical entity	PO	IX	21797	11393	4674	2695	20003	4435	2	FALSE	3.14982e-09	1.14489e-08	0	4	1.08264	portion of plant tissue	IX	16806	4485.96	0	Overenrichment	0	0	20143	1.08264	12.0349	0.353348	7.53243	30
PO:0025099	embryo plant structure	plant anatomical entity	PO	IX	21797	9541	4674	2530	21797	4674	2	FALSE	3.79138e-58	6.09538e-57	0	4	3.50711	whole plant	IX	15860	4211.31	0	Overenrichment	0	0	9414	3.50711	12.8128	0.380126	7.53144	31
PO:0006001	phyllome	plant anatomical entity	PO	IX	21797	11226	4674	2659	21166	4609	3	FALSE	4.20343e-13	1.79289e-12	0	19	1.61556	multi-tissue plant structure	IX	16571	4426.03	0	Overenrichment	0	0	11210	1.61556	12.4269	0.386915	7.43149	32
PO:0025127	primordium	plant anatomical entity	PO	IX	21797	11291	4674	2669	20003	4435	1	FALSE	6.63678e-09	2.39153e-08	0	4	1.11597	portion of plant tissue	IX	16647	4442.68	0	Overenrichment	0	0	11285	1.11597	13.9876	0.454858	7.40169	33
PO:0025286	plant embryo coleoptile	plant anatomical entity	PO	IX	21797	8227	4674	2241	9541	2530	2	FALSE	2.80375e-05	8.55449e-05	0	8	6.80295	multi-tissue plant structure	IX	14098	3730.25	0	Overenrichment	0	0	8305	6.80295	12.1009	0.376679	7.36895	34
PO:0006341	primary shoot system	plant anatomical entity	PO	IX	21797	8328	4674	2224	20825	4578	1	FALSE	7.74609e-41	6.47574e-40	0	5	6.80295	collective plant structure	IX	13982	3701.96	0	Overenrichment	0	0	8408	6.80295	11.3877	0.319008	7.36861	35
PO:0030003	protonema	plant anatomical entity	PO	IX	21797	18195	4674	4008	21452	4637	3	FALSE	0.000250972	0.000704069	0	14	5.0982	portion of plant tissue	IX	24717	6656.53	0	Overenrichment	0	0	18328	5.0982	12.3994	0.371399	7.35133	36
PO:0020003	plant ovule	plant anatomical entity	PO	IX	21797	9642	4674	2560	21166	4609	2	FALSE	1.63912e-53	2.28384e-52	0	16	3.19203	multi-tissue plant structure	IX	16065	4261.24	0	Overenrichment	0	0	9518	3.19203	11.7306	0.316475	7.34475	37
PO:0000225	peripheral zone	plant anatomical entity	PO	IX	21797	11226	4674	2659	20003	4435	2	FALSE	2.78319e-09	1.02954e-08	0	15	1.54285	portion of plant tissue	IX	16571	4426.03	0	Overenrichment	0	0	11211	1.54285	13.1431	0.406612	7.31813	38
PO:0009074	style	plant anatomical entity	PO	IX	21797	8286	4674	2226	9820	2571	2	FALSE	0.000164191	0.000473322	0	41	6.39749	multi-tissue plant structure	IX	13991	3705.29	0	Overenrichment	0	0	8341	6.39749	12.7683	0.369588	7.30259	39
PO:0025487	bract primordium	plant anatomical entity	PO	IX	21797	8415	4674	2240	11280	2665	3	FALSE	1.85502e-40	1.49115e-39	0	21	3.68943	portion of plant tissue	IX	14086	3728.59	0	Overenrichment	0	0	8496	3.68943	11.8647	0.340577	7.30071	40
PO:0025482	bract anlagen	plant anatomical entity	PO	IX	21797	8415	4674	2240	11226	2659	1	FALSE	2.15865e-39	1.61127e-38	0	17	3.66746	portion of plant tissue	IX	14086	3728.59	0	Overenrichment	0	0	8496	3.66746	12.4583	0.378921	7.28803	41
PO:0025029	shoot axis	plant anatomical entity	PO	IX	21797	11405	4674	2696	20829	4578	2	FALSE	9.98686e-11	3.97572e-10	0	8	0.781927	multi-tissue plant structure	IX	16811	4487.62	0	Overenrichment	0	0	20153	0.781927	12.5349	0.36879	7.24894	42
PO:0009002	plant cell	plant anatomical entity	PO	IX	21797	21358	4674	4633	21797	4674	1	FALSE	7.50159e-12	3.04434e-11	0	2	1.90885	NA	IX	28564	7711.85	0	Overenrichment	0	0	21018	1.90885	13.2589	0.427252	7.22429	43
PO:0004705	stamen primordium	plant anatomical entity	PO	IX	21797	9560	4674	2535	11259	2662	3	FALSE	6.87052e-79	2.05134e-77	0	22	4.03036	portion of plant tissue	IX	15903	4219.63	0	Overenrichment	0	0	9349	4.03036	12.4184	0.358951	7.21616	44
PO:0008016	vegetative shoot apical meristem	plant anatomical entity	PO	IX	21797	9829	4674	2578	11393	2695	1	FALSE	6.49083e-72	1.35658e-70	0	15	2.54734	portion of plant tissue	IX	16140	4291.21	0	Overenrichment	0	0	9754	2.54734	11.9537	0.337797	7.17918	45
PO:0025485	sepal anlagen	plant anatomical entity	PO	IX	21797	8362	4674	2145	11226	2659	1	FALSE	7.87856e-18	3.96776e-17	0	17	4.55166	portion of plant tissue	IX	13368	3570.46	0	Overenrichment	0	0	5430	4.55166	11.2577	0.328942	7.14711	46
PO:0006005	carpel anlagen	plant anatomical entity	PO	IX	21797	9522	4674	2534	11273	2663	2	FALSE	1.19921e-82	1.00254e-80	0	20	3.80722	portion of plant tissue	IX	15905	4217.97	0	Overenrichment	0	0	9345	3.80722	12.3039	0.333246	7.14268	47
PO:0025497	collective plant structure	plant anatomical entity	PO	IX	21797	20829	4674	4578	21797	4674	1	FALSE	2.44196e-22	1.41769e-21	0	2	0.526307	NA	IX	28251	7620.3	0	Overenrichment	0	0	29946	0.526307	13.0036	0.395805	7.14259	48
PO:0009062	gynoecium	plant anatomical entity	PO	IX	21797	9714	4674	2554	9942	2586	3	FALSE	7.16224e-06	2.23419e-05	0	28	3.01876	collective plant structure	IX	16000	4251.26	0	Overenrichment	0	0	9626	3.01876	13.1576	0.399398	7.11127	49
PO:0009089	endosperm	plant anatomical entity	PO	IX	21797	8388	4674	2264	20004	4435	2	FALSE	5.32699e-44	5.06064e-43	0	18	4.93115	portion of plant tissue	IX	14249	3768.54	0	Overenrichment	0	0	8447	4.93115	11.7562	0.353354	7.09829	50
PO:0006323	tassel inflorescence branch	plant anatomical entity	PO	IX	21797	8281	4674	2211	8592	2260	2	FALSE	4.35683e-06	1.37966e-05	0	21	4.31804	multi-tissue plant structure	IX	13876	3680.32	0	Overenrichment	0	0	8359	4.31804	11.5863	0.337312	7.0883	51
PO:0025025	root system	plant anatomical entity	PO	IX	21797	9518	4674	2558	21166	4609	2	FALSE	2.54894e-59	4.26183e-58	0	9	2.91113	collective plant structure	IX	16061	4257.92	0	Overenrichment	0	0	8429	2.91113	12.3754	0.359083	7.08358	52
PO:0009027	megasporophyll	plant anatomical entity	PO	IX	21797	9522	4674	2534	9716	2565	1	FALSE	0.000343454	0.000938325	0	21	3.83254	multi-tissue plant structure	IX	15905	4217.97	0	Overenrichment	0	0	9345	3.83254	12.1793	0.340598	7.05497	53
PO:0009026	sporophyll	plant anatomical entity	PO	IX	21797	9716	4674	2565	11226	2659	1	FALSE	1.56393e-82	1.08953e-80	0	20	3.15229	multi-tissue plant structure	IX	16065	4269.57	0	Overenrichment	0	0	9594	3.15229	13.4719	0.405019	6.99341	54
PO:0006505	first order ear inflorescence axis	plant anatomical entity	PO	IX	21797	8343	4674	2246	8661	2268	2	FALSE	2.77834e-19	1.52809e-18	0	20	6.80295	multi-tissue plant structure	IX	14122	3738.58	0	Overenrichment	0	0	8425	6.80295	13.3185	0.422982	6.97112	55
PO:0020104	leaf sheath	plant anatomical entity	PO	IX	21797	8224	4674	2233	9879	2579	2	FALSE	4.51564e-08	1.54716e-07	0	33	5.55019	multi-tissue plant structure	IX	14058	3716.94	0	Overenrichment	0	0	8303	5.55019	11.7393	0.330621	6.95235	56
PO:0025223	vegetative shoot apex	plant anatomical entity	PO	IX	21797	9825	4674	2577	11403	2696	2	FALSE	6.41484e-72	1.35658e-70	0	10	2.78657	multi-tissue plant structure	IX	16136	4289.54	0	Overenrichment	0	0	9747	2.78657	11.9144	0.338999	6.93599	57
PO:0000230	inflorescence meristem	plant anatomical entity	PO	IX	21797	9469	4674	2524	20003	4435	2	FALSE	1.13993e-47	1.28782e-46	0	14	3.85851	portion of plant tissue	IX	15815	4201.32	0	Overenrichment	0	0	8387	3.85851	11.4855	0.301335	6.93588	58
PO:0025023	collective phyllome structure	plant anatomical entity	PO	IX	21797	9845	4674	2572	20829	4578	1	FALSE	8.80071e-43	8.17488e-42	0	4	2.23341	collective plant structure	IX	16106	4281.22	0	Overenrichment	0	0	9791	2.23341	13.4977	0.431828	6.9332	59
PO:0025486	stamen anlagen	plant anatomical entity	PO	IX	21797	9560	4674	2535	11226	2659	1	FALSE	7.00084e-78	1.82897e-76	0	17	3.99959	portion of plant tissue	IX	15903	4219.63	0	Overenrichment	0	0	9349	3.99959	11.6681	0.327963	6.92168	60
PO:0025082	reproductive shoot system	plant anatomical entity	PO	IX	21797	9942	4674	2586	20825	4578	2	FALSE	3.04375e-41	2.5965e-40	0	9	1.40932	collective plant structure	IX	16182	4304.52	0	Overenrichment	0	0	18563	1.40932	13.3874	0.433086	6.90183	61
PO:0005679	epidermis	plant anatomical entity	PO	IX	21797	9080	4674	2402	20004	4435	2	FALSE	2.11548e-40	1.66843e-39	0	5	2.30314	portion of plant tissue	IX	15091	3998.25	0	Overenrichment	0	0	7753	2.30314	12.4251	0.374393	6.87523	62
PO:0020040	leaf base	plant anatomical entity	PO	IX	21797	8688	4674	2266	11152	2649	2	FALSE	1.96737e-29	1.246e-28	0	24	6.39749	multi-tissue plant structure	IX	14213	3771.87	0	Overenrichment	0	0	8773	6.39749	12.0328	0.355399	6.87146	63
PO:0025525	spermatogenous cell	plant anatomical entity	PO	IX	21797	3938	4674	1045	21246	4615	2	FALSE	9.30442e-16	4.4196e-15	0	6	5.70434	plant cell	IX	6497	1739.45	0	Overenrichment	0	0	3172	5.70434	12.3276	0.357196	6.86984	64
PO:0009081	higher order inflorescence axis	plant anatomical entity	PO	IX	21797	8281	4674	2211	8570	2259	2	FALSE	4.35684e-05	0.000130083	0	18	3.68943	multi-tissue plant structure	IX	13876	3680.32	0	Overenrichment	0	0	8359	3.68943	12.5247	0.374415	6.86876	65
PO:0006327	spikelet meristem	plant anatomical entity	PO	IX	21797	8281	4674	2211	8496	2241	2	FALSE	6.51452e-06	2.04742e-05	0	28	4.27722	portion of plant tissue	IX	13876	3680.32	0	Overenrichment	0	0	8359	4.27722	12.3884	0.351686	6.82748	66
PO:0000018	ovule primordium	plant anatomical entity	PO	IX	21797	9642	4674	2560	9863	2576	1	FALSE	3.74011e-13	1.61172e-12	0	15	3.17861	portion of plant tissue	IX	16065	4261.24	0	Overenrichment	0	0	9518	3.17861	11.5723	0.320172	6.82067	67
PO:0025007	collective plant organ structure	plant anatomical entity	PO	IX	21797	20829	4674	4578	21166	4609	2	FALSE	5.54317e-10	2.1064e-09	0	3	0.532907	collective plant structure	IX	28251	7620.3	0	Overenrichment	0	0	29946	0.532907	13.7068	0.423281	6.81845	68
PO:0006309	tassel spikelet	plant anatomical entity	PO	IX	21797	8281	4674	2211	8648	2264	3	FALSE	2.28913e-08	8.10895e-08	0	46	4.55166	collective plant structure	IX	13876	3680.32	0	Overenrichment	0	0	8359	4.55166	11.6318	0.325447	6.81356	69
PO:0004703	carpel primordium	plant anatomical entity	PO	IX	21797	9522	4674	2534	11259	2662	3	FALSE	4.61774e-82	2.41277e-80	0	24	3.83254	portion of plant tissue	IX	15905	4217.97	0	Overenrichment	0	0	9345	3.83254	12.0526	0.335824	6.80713	70
PO:0009025	vascular leaf	plant anatomical entity	PO	IX	21797	9825	4674	2577	13316	2942	3	FALSE	6.28017e-93	1.31255e-90	0	30	2.84214	multi-tissue plant structure	IX	16136	4289.54	0	Overenrichment	0	0	9746	2.84214	11.9961	0.342171	6.80267	71
PO:0025004	plant axis	plant anatomical entity	PO	IX	21797	11427	4674	2701	21166	4609	1	FALSE	5.90303e-13	2.49239e-12	0	4	0.602441	multi-tissue plant structure	IX	16853	4495.95	0	Overenrichment	0	0	20163	0.602441	12.0889	0.363942	6.76992	72
PO:0006354	ear floret	plant anatomical entity	PO	IX	21797	8281	4674	2225	8665	2268	3	FALSE	1.12231e-13	4.93816e-13	0	32	5.88666	collective plant structure	IX	13989	3703.62	0	Overenrichment	0	0	8360	5.88666	13.2428	0.40408	6.76701	73
PO:0025001	cardinal organ part	plant anatomical entity	PO	IX	21797	9795	4674	2570	21166	4609	2	FALSE	2.23957e-48	2.6004e-47	0	5	1.83314	multi-tissue plant structure	IX	16097	4277.89	0	Overenrichment	0	0	9766	1.83314	12.3233	0.355166	6.76459	74
PO:0009082	spikelet floret	plant anatomical entity	PO	IX	21797	8496	4674	2241	9942	2586	2	FALSE	0.0229243	0.0573795	0	27	4.45157	collective plant structure	IX	14059	3730.25	0	Overenrichment	0	0	8576	4.45157	12.57	0.378161	6.74622	75
PO:0006324	first order tassel inflorescence axis	plant anatomical entity	PO	IX	21797	8281	4674	2211	8643	2265	2	FALSE	9.99797e-08	3.29067e-07	0	20	4.238	multi-tissue plant structure	IX	13876	3680.32	0	Overenrichment	0	0	8359	4.238	12.0971	0.353479	6.74544	76
PO:0009066	anther	plant anatomical entity	PO	IX	21797	8325	4674	2215	20829	4578	4	FALSE	2.76485e-39	2.02756e-38	0	40	4.45157	collective plant structure	IX	13904	3686.98	0	Overenrichment	0	0	8308	4.45157	12.2921	0.349911	6.69978	77
PO:0000019	gynoecium primordium	plant anatomical entity	PO	IX	21797	9714	4674	2554	9863	2576	1	FALSE	0.000583757	0.00156417	0	15	3.00746	portion of plant tissue	IX	16000	4251.26	0	Overenrichment	0	0	9626	3.00746	11.4996	0.315595	6.69811	78
PO:0009029	stamen	plant anatomical entity	PO	IX	21797	9560	4674	2535	9786	2573	4	FALSE	0.000432682	0.00117442	0	38	4.06211	multi-tissue plant structure	IX	15903	4219.63	0	Overenrichment	0	0	9349	4.06211	11.6982	0.32682	6.67721	79
PO:0025433	root anlagen	plant anatomical entity	PO	IX	21797	9518	4674	2558	20003	4435	1	FALSE	8.59433e-53	1.15885e-51	0	4	2.91113	portion of plant tissue	IX	16061	4257.92	0	Overenrichment	0	0	8428	2.91113	12.0086	0.329042	6.66803	80
PO:0009047	stem	plant anatomical entity	PO	IX	21797	9683	4674	2565	11405	2696	1	FALSE	1.96589e-78	5.47828e-77	0	9	4.06211	multi-tissue plant structure	IX	16077	4266.24	0	Overenrichment	0	0	9581	4.06211	11.9606	0.336503	6.65735	81
PO:0006035	shoot system epidermis	plant anatomical entity	PO	IX	21797	9069	4674	2399	20825	4578	3	FALSE	1.599e-42	1.453e-41	0	18	2.76871	portion of plant tissue	IX	15071	3993.25	0	Overenrichment	0	0	7697	2.76871	12.5229	0.368949	6.65328	82
PO:0020048	microspore	plant anatomical entity	PO	IX	21797	7642	4674	1893	19770	4334	1	FALSE	1.16644e-14	5.47832e-14	0	4	6.39749	whole plant	IX	11686	3150.99	0	Overenrichment	0	0	3411	6.39749	12.6479	0.378171	6.64871	83
PO:0005029	root primordium	plant anatomical entity	PO	IX	21797	9518	4674	2558	11291	2669	2	FALSE	1.26332e-97	5.28068e-95	0	6	2.92139	portion of plant tissue	IX	16061	4257.92	0	Overenrichment	0	0	8428	2.92139	11.8513	0.333001	6.64022	84
PO:0025296	plant embryo radicle	plant anatomical entity	PO	IX	21797	8302	4674	2249	9541	2530	2	FALSE	0.000505238	0.00136251	0	23	5.19351	multi-tissue plant structure	IX	14139	3743.57	0	Overenrichment	0	0	8335	5.19351	12.0242	0.340011	6.6225	85
PO:0009030	carpel	plant anatomical entity	PO	IX	21797	9522	4674	2534	9842	2572	4	FALSE	1.57025e-10	6.13423e-10	0	38	3.85851	multi-tissue plant structure	IX	15905	4217.97	0	Overenrichment	0	0	9345	3.85851	11.3476	0.301898	6.6221	86
PO:0025484	petal anlagen	plant anatomical entity	PO	IX	21797	8210	4674	2115	11226	2659	1	FALSE	2.0074e-18	1.05517e-17	0	17	4.45157	portion of plant tissue	IX	13168	3520.52	0	Overenrichment	0	0	5369	4.45157	11.6192	0.338608	6.61825	87
PO:0025073	branch	plant anatomical entity	PO	IX	21797	8281	4674	2211	11405	2696	1	FALSE	2.50686e-38	1.74645e-37	0	9	3.03019	multi-tissue plant structure	IX	13876	3680.32	0	Overenrichment	0	0	8359	3.03019	11.7144	0.328286	6.61461	88
PO:0009005	root	plant anatomical entity	PO	IX	21797	9518	4674	2558	11427	2701	3	FALSE	1.8477e-89	2.57446e-87	0	18	2.9528	multi-tissue plant structure	IX	16061	4257.92	0	Overenrichment	0	0	8428	2.9528	11.8298	0.336949	6.60769	89
PO:0009013	portion of meristem tissue	plant anatomical entity	PO	IX	21797	20003	4674	4435	21246	4614	2	FALSE	1.05681e-11	4.24755e-11	0	3	0.549121	portion of plant tissue	IX	27391	7382.27	0	Overenrichment	0	0	28866	0.549121	13.1251	0.395948	6.60683	90
PO:0025222	reproductive shoot apex	plant anatomical entity	PO	IX	21797	9949	4674	2588	11403	2696	1	FALSE	7.83082e-67	1.55871e-65	0	10	1.46301	multi-tissue plant structure	IX	16197	4307.85	0	Overenrichment	0	0	18557	1.46301	12.9507	0.389679	6.58663	91
PO:0025477	floral organ primordium	plant anatomical entity	PO	IX	21797	9863	4674	2576	11308	2671	2	FALSE	1.44456e-74	3.3546e-73	0	14	1.99893	portion of plant tissue	IX	16134	4287.88	0	Overenrichment	0	0	9828	1.99893	12.8761	0.387594	6.57899	92
PO:0000015	cotyledon primordium	plant anatomical entity	PO	IX	21797	7638	4674	1952	11226	2659	3	FALSE	3.58834e-12	1.48508e-11	0	25	5.19351	portion of plant tissue	IX	12171	3249.2	0	Overenrichment	0	0	5091	5.19351	12.3422	0.364271	6.57276	93
PO:0000021	petal primordium	plant anatomical entity	PO	IX	21797	8210	4674	2115	11259	2662	3	FALSE	5.24391e-19	2.84669e-18	0	22	4.50037	portion of plant tissue	IX	13168	3520.52	0	Overenrichment	0	0	5369	4.50037	11.8928	0.341261	6.56568	94
PO:0025498	cardinal part of multi-tissue plant structure	plant anatomical entity	PO	IX	21797	9795	4674	2570	21797	4674	2	FALSE	1.09707e-54	1.69842e-53	0	3	1.79565	multi-tissue plant structure	IX	16097	4277.89	0	Overenrichment	0	0	9766	1.79565	11.4192	0.313661	6.56498	95
PO:0009031	sepal	plant anatomical entity	PO	IX	21797	8362	4674	2145	11226	2659	4	FALSE	7.87856e-18	3.96776e-17	0	36	4.66288	multi-tissue plant structure	IX	13368	3570.46	0	Overenrichment	0	0	5428	4.66288	12.2255	0.344651	6.56421	96
PO:0009010	seed	plant anatomical entity	PO	IX	21797	9640	4674	2560	21168	4610	3	FALSE	1.52368e-53	2.1962e-52	0	17	3.68943	multi-tissue plant structure	IX	16065	4261.24	0	Overenrichment	0	0	9490	3.68943	11.7055	0.332601	6.55459	97
PO:0009032	petal	plant anatomical entity	PO	IX	21797	8210	4674	2115	11226	2659	4	FALSE	2.0074e-18	1.05517e-17	0	36	4.55166	multi-tissue plant structure	IX	13168	3520.52	0	Overenrichment	0	0	5369	4.55166	11.3199	0.303309	6.54216	98
PO:0009084	pericarp	plant anatomical entity	PO	IX	21797	8111	4674	2212	20004	4435	2	FALSE	2.65608e-46	2.84677e-45	0	30	5.55019	portion of plant tissue	IX	13917	3681.98	0	Overenrichment	0	0	8189	5.55019	11.7024	0.325703	6.52338	99
PO:0025202	microsporangium	plant anatomical entity	PO	IX	21797	9419	4674	2500	12217	2799	1	FALSE	1.35534e-77	3.33254e-76	0	10	4.27722	multi-tissue plant structure	IX	15653	4161.37	0	Overenrichment	0	0	3397	4.27722	13.2111	0.392773	6.50144	100
PO:0020142	stem internode	plant anatomical entity	PO	IX	21797	9605	4674	2556	9683	2565	2	FALSE	0.00102019	0.00271619	1.90671e-196	13	4.66288	multi-tissue plant structure	IX	16034	4254.59	0	Overenrichment	0	0	9479	4.66288	12.3272	0.348606	6.48209	101
PO:0025280	microgametophyte	plant anatomical entity	PO	IX	21797	7852	4674	1980	21772	4671	1	FALSE	4.10747e-24	2.45275e-23	0	3	5.0982	whole plant	IX	12245	3289.15	0	Overenrichment	0	0	6625	5.0982	11.4968	0.314541	6.47681	102
PO:0006310	tassel floret	plant anatomical entity	PO	IX	21797	8281	4674	2211	8648	2264	3	FALSE	2.28913e-08	8.10895e-08	0	51	5.88666	collective plant structure	IX	13876	3680.32	0	Overenrichment	0	0	8359	5.88666	10.9597	0.29511	6.47032	103
PO:0009001	fruit	plant anatomical entity	PO	IX	21797	8723	4674	2300	21166	4609	2	FALSE	1.30089e-41	1.15697e-40	0	29	3.56427	multi-tissue plant structure	IX	14436	3828.46	0	Overenrichment	0	0	8731	3.56427	13.1542	0.392537	6.43586	104
PO:0009061	androecium	plant anatomical entity	PO	IX	21797	9560	4674	2535	9942	2586	3	FALSE	6.46499e-10	2.43456e-09	0	28	3.99959	collective plant structure	IX	15903	4219.63	0	Overenrichment	0	0	9349	3.99959	12.0621	0.350477	6.43121	105
PO:0004704	sepal primordium	plant anatomical entity	PO	IX	21797	8362	4674	2145	11259	2662	3	FALSE	2.01946e-18	1.05517e-17	0	22	4.60573	portion of plant tissue	IX	13368	3570.46	0	Overenrichment	0	0	5430	4.60573	12.0213	0.334096	6.41852	106
PO:0025140	phyllome base	plant anatomical entity	PO	IX	21797	8688	4674	2266	11239	2660	2	FALSE	8.74198e-31	5.62177e-30	0	22	5.41666	multi-tissue plant structure	IX	14213	3771.87	0	Overenrichment	0	0	8773	5.41666	11.4191	0.303334	6.41531	107
PO:0020137	leaf apex	plant anatomical entity	PO	IX	21797	9516	4674	2531	11152	2649	2	FALSE	2.27143e-79	7.30354e-78	0	24	5.55019	multi-tissue plant structure	IX	15889	4212.97	0	Overenrichment	0	0	9426	5.55019	11.9556	0.32349	6.4146	108
PO:0006320	ear spikelet	plant anatomical entity	PO	IX	21797	8281	4674	2225	8665	2268	2	FALSE	1.12231e-13	4.93816e-13	0	15	4.50037	collective plant structure	IX	13989	3703.62	0	Overenrichment	0	0	8360	4.50037	12.851	0.394832	6.40465	109
PO:0006210	protoderm	plant anatomical entity	PO	IX	21797	11393	4674	2695	20003	4435	1	FALSE	3.14982e-09	1.14489e-08	0	4	2.28661	portion of plant tissue	IX	16806	4485.96	0	Overenrichment	0	0	7753	2.28661	13.9066	0.428942	6.3548	110
PO:0009049	inflorescence	plant anatomical entity	PO	IX	21797	9754	4674	2570	9950	2586	3	FALSE	1.49016e-10	5.87631e-10	0	11	2.45267	collective plant structure	IX	16099	4277.89	0	Overenrichment	0	0	9627	2.45267	12.8957	0.382736	6.34963	111
PO:0006089	anther primordium	plant anatomical entity	PO	IX	21797	8325	4674	2215	9863	2576	1	FALSE	0.0052414	0.0137793	0	15	4.40505	portion of plant tissue	IX	13904	3686.98	0	Overenrichment	0	0	8308	4.40505	11.7103	0.325202	6.34697	112
PO:0005005	shoot axis internode	plant anatomical entity	PO	IX	21797	9605	4674	2556	11405	2696	2	FALSE	1.89147e-80	8.78483e-79	0	11	4.20026	multi-tissue plant structure	IX	16034	4254.59	0	Overenrichment	0	0	9479	4.20026	11.2302	0.307181	6.34457	113
PO:0009009	plant embryo	plant anatomical entity	PO	IX	21797	9823	4674	2573	21772	4671	1	FALSE	8.47055e-54	1.26453e-52	0	3	3.35296	whole plant	IX	16114	4281.22	0	Overenrichment	0	0	9656	3.35296	11.6313	0.321108	6.33579	114
PO:0009108	inflorescence apical meristem	plant anatomical entity	PO	IX	21797	8281	4674	2211	9983	2591	3	FALSE	8.40915e-05	0.000249293	0	26	4.16389	portion of plant tissue	IX	13876	3680.32	0	Overenrichment	0	0	8359	4.16389	12.2305	0.34439	6.26777	115
PO:0025478	androecium primordium	plant anatomical entity	PO	IX	21797	9560	4674	2535	9863	2576	1	FALSE	5.10484e-08	1.73482e-07	0	15	3.96974	portion of plant tissue	IX	15903	4219.63	0	Overenrichment	0	0	9349	3.96974	11.5685	0.317019	6.23189	116
PO:0030112	pedicel	plant anatomical entity	PO	IX	21797	8120	4674	2129	11405	2696	1	FALSE	1.2464e-25	7.6617e-25	0	9	5.19351	multi-tissue plant structure	IX	13292	3543.82	0	Overenrichment	0	0	5470	5.19351	11.8639	0.310528	6.22578	117
PO:0009051	spikelet	plant anatomical entity	PO	IX	21797	8496	4674	2241	9942	2586	2	FALSE	0.0229243	0.0573795	0	12	3.35296	collective plant structure	IX	14059	3730.25	0	Overenrichment	0	0	8576	3.35296	12.7247	0.393039	6.10805	118
PO:0025139	phyllome apex	plant anatomical entity	PO	IX	21797	9516	4674	2531	11239	2660	2	FALSE	3.35394e-80	1.40195e-78	0	22	4.66288	multi-tissue plant structure	IX	15889	4212.97	0	Overenrichment	0	0	9426	4.66288	10.7675	0.273951	6.05126	119
PO:0009055	bract	plant anatomical entity	PO	IX	21797	8415	4674	2240	11226	2659	2	FALSE	2.15865e-39	1.61127e-38	0	23	3.75843	multi-tissue plant structure	IX	14086	3728.59	0	Overenrichment	0	0	8496	3.75843	10.9212	0.289724	5.97689	120
PO:0006079	shoot system meristem	plant anatomical entity	PO	IX	21797	11393	4674	2695	21246	4614	2	FALSE	8.76239e-14	3.93836e-13	0	7	1.09087	portion of plant tissue	IX	16806	4485.96	0	Overenrichment	0	0	20143	1.09087	10.8263	0.287471	5.97571	121
PO:0025431	vascular leaf anlagen	plant anatomical entity	PO	IX	21797	9825	4674	2577	11226	2659	2	FALSE	6.11069e-80	2.12856e-78	0	18	2.78657	portion of plant tissue	IX	16136	4289.54	0	Overenrichment	0	0	9747	2.78657	11.2122	0.299426	5.83607	122
PO:0007130	sporophyte reproductive stage	plant structure development stage	PO	IX	21797	10148	4674	2449	12695	2887	1	FALSE	1.25492e-14	5.8284e-14	0	7	3.85851	plant structure	IX	15309	4076.48	0	Overenrichment	0	0	10238	3.85851	15.5047	0.544854	8.53935	1
PO:0001097	plant zygote stage	plant structure development stage	PO	IX	21797	11925	4674	2752	12695	2887	1	FALSE	0.000156249	0.000456728	0	7	3.01876	plant structure	IX	17177	4580.84	0	Overenrichment	0	0	19449	3.01876	14.1203	0.480398	8.28796	2
PO:0028002	sporophyte development stage	plant structure development stage	PO	IX	21797	12695	4674	2887	21738	4667	2	FALSE	3.12471e-08	1.09759e-07	0	6	1.46301	plant structure	IX	17962	4802.22	0	Overenrichment	0	0	24531	1.46301	14.5943	0.514371	8.01115	3
PO:0001095	plant embryo true leaf formation stage	plant structure development stage	PO	IX	21797	8503	4674	2264	9743	2563	2	FALSE	0.0319181	0.0794154	0	11	7.4961	plant structure	IX	14231	3768.54	0	Overenrichment	0	0	8588	7.4961	12.0459	0.36134	7.97672	4
PO:0001170	seed development stage	plant structure development stage	PO	IX	21797	8630	4674	2281	9925	2581	1	FALSE	0.00646986	0.0169025	0	2	5.0982	NA	IX	14316	3796.84	0	Overenrichment	0	0	8668	5.0982	12.2832	0.365418	7.84656	5
PO:0007123	LP.06 six leaves visible stage	plant structure development stage	PO	IX	21797	9402	4674	2532	9764	2567	1	FALSE	7.9042e-16	3.79765e-15	0	11	7.4961	plant structure	IX	15894	4214.64	0	Overenrichment	0	0	1783	7.4961	15.213	0.537643	7.73996	6
PO:0025338	collective plant organ structure development stage	plant structure development stage	PO	IX	21797	20793	4674	4574	21764	4670	2	FALSE	1.42977e-22	8.41749e-22	0	5	1.25777	plant structure	IX	28226	7613.65	0	Overenrichment	0	0	29880	1.25777	13.155	0.401591	7.65902	7
PO:0007001	early whole plant fruit ripening stage	plant structure development stage	PO	IX	21797	8715	4674	2278	8738	2279	1	FALSE	0.00866905	0.0223683	5.92383e-69	10	7.4961	plant structure	IX	14289	3791.84	0	Overenrichment	0	0	8803	7.4961	12.9374	0.410354	7.61935	8
PO:0007094	LP.01 one leaf visible stage	plant structure development stage	PO	IX	21797	8328	4674	2224	9764	2567	1	FALSE	0.0130818	0.0335472	0	11	7.4961	plant structure	IX	13982	3701.96	0	Overenrichment	0	0	8408	7.4961	12.9293	0.404267	7.61159	9
PO:0004507	plant embryo bilateral stage	plant structure development stage	PO	IX	21797	9566	4674	2549	9743	2563	2	FALSE	3.6803e-10	1.42441e-09	0	12	6.39749	plant structure	IX	15999	4242.93	0	Overenrichment	0	0	8336	6.39749	12.3268	0.359924	7.55281	10
PO:0025602	microgametophyte development stage	plant structure development stage	PO	IX	21797	8993	4674	2360	21359	4621	1	FALSE	5.18523e-44	5.04052e-43	0	7	4.72351	plant structure	IX	14751	3928.33	0	Overenrichment	0	0	8675	4.72351	12.4063	0.362066	7.51937	11
PO:0021004	inflorescence initiation stage	plant structure development stage	PO	IX	21797	8347	4674	2248	9780	2570	1	FALSE	0.000187311	0.000532626	0	10	7.4961	plant structure	IX	14120	3738.58	0	Overenrichment	0	0	8428	7.4961	11.8396	0.336783	7.50534	12
PO:0007057	seed germination stage	plant structure development stage	PO	IX	21797	8492	4674	2259	11925	2752	1	FALSE	4.31712e-50	5.30751e-49	0	9	5.88666	plant structure	IX	14188	3760.22	0	Overenrichment	0	0	8568	5.88666	11.3156	0.320791	7.49369	13
PO:0001081	mature plant embryo stage	plant structure development stage	PO	IX	21797	9659	4674	2556	9743	2563	1	FALSE	3.02959e-05	9.11057e-05	4.22699e-209	10	5.88666	plant structure	IX	16036	4254.59	0	Overenrichment	0	0	8617	5.88666	13.4334	0.434795	7.41835	14
PO:0007031	mid whole plant fruit ripening stage	plant structure development stage	PO	IX	21797	8490	4674	2263	8738	2279	1	FALSE	5.85717e-16	2.84686e-15	0	10	7.4961	plant structure	IX	14226	3766.87	0	Overenrichment	0	0	8575	7.4961	12.2294	0.369543	7.33179	15
PO:0025500	whole plant fruit development stage	plant structure development stage	PO	IX	21797	8772	4674	2281	10148	2449	1	FALSE	2.03967e-32	1.33216e-31	0	8	4.93115	plant structure	IX	14298	3796.84	0	Overenrichment	0	0	8860	4.93115	13.1483	0.406292	7.2819	16
PO:0001009	D pollen mother cell meiosis stage	plant structure development stage	PO	IX	21797	8274	4674	2225	8993	2360	1	FALSE	6.25806e-07	2.04365e-06	0	40	7.4961	plant structure	IX	13972	3703.62	0	Overenrichment	0	0	8352	7.4961	12.1502	0.359488	7.25288	17
PO:0007615	flower development stage	plant structure development stage	PO	IX	21797	9827	4674	2577	9950	2586	2	FALSE	9.92573e-08	3.29067e-07	4.79784e-287	24	3.21943	plant structure	IX	16140	4289.54	0	Overenrichment	0	0	8675	3.21943	12.271	0.342731	7.24478	18
PO:0025530	reproductive shoot system development stage	plant structure development stage	PO	IX	21797	9950	4674	2586	20793	4574	1	FALSE	1.17776e-40	9.65302e-40	0	8	1.40027	plant structure	IX	16182	4304.52	0	Overenrichment	0	0	18660	1.40027	13.5161	0.425683	7.24334	19
PO:0007104	LP.15 fifteen leaves visible stage	plant structure development stage	PO	IX	21797	8224	4674	2237	9764	2567	1	FALSE	9.15362e-07	2.96606e-06	0	11	7.4961	plant structure	IX	14078	3723.6	0	Overenrichment	0	0	8303	7.4961	12.3128	0.344516	7.23445	20
PO:0007631	plant embryo development stage	plant structure development stage	PO	IX	21797	9743	4674	2563	11925	2752	1	FALSE	2.25055e-82	1.3439e-80	0	9	5.29887	plant structure	IX	16063	4266.24	0	Overenrichment	0	0	8729	5.29887	13.3555	0.41681	7.16478	21
PO:0007003	IL.03 full inflorescence length reached stage	plant structure development stage	PO	IX	21797	8281	4674	2212	8573	2260	1	FALSE	2.89598e-05	8.77187e-05	0	9	7.4961	plant structure	IX	13904	3681.98	0	Overenrichment	0	0	8362	7.4961	11.4853	0.319178	7.13112	22
PO:0007134	sporophyte vegetative stage	plant structure development stage	PO	IX	21797	11925	4674	2752	12695	2887	2	FALSE	0.000156249	0.000456728	0	8	3.08938	plant structure	IX	17177	4580.84	0	Overenrichment	0	0	19449	3.08938	12.9807	0.398455	7.11146	23
PO:0007022	seed imbibition stage	plant structure development stage	PO	IX	21797	7960	4674	2209	8492	2259	1	FALSE	1.86198e-24	1.12798e-23	0	10	7.4961	plant structure	IX	13932	3676.99	0	Overenrichment	0	0	8040	7.4961	11.966	0.339823	7.08939	24
PO:0001083	inflorescence development stage	plant structure development stage	PO	IX	21797	9780	4674	2570	9950	2586	1	FALSE	4.09696e-08	1.41531e-07	0	9	2.4335	plant structure	IX	16099	4277.89	0	Overenrichment	0	0	18162	2.4335	11.9078	0.3339	7.08296	25
PO:0007016	whole plant flowering stage	plant structure development stage	PO	IX	21797	8530	4674	2251	10148	2449	1	FALSE	1.74708e-38	1.23776e-37	0	8	5.70434	plant structure	IX	14119	3746.9	0	Overenrichment	0	0	8611	5.70434	12.7166	0.37613	7.03625	26
PO:0001053	vascular leaf post-expansion stage	plant structure development stage	PO	IX	21797	9602	4674	2541	9679	2552	2	FALSE	0.00821845	0.0213374	2.4244e-194	16	6.80295	plant organ development stage	IX	15906	4229.62	0	Overenrichment	0	0	8665	6.80295	12.5442	0.360902	7.01432	27
PO:0025585	floral organ formation stage	plant structure development stage	PO	IX	21797	9827	4674	2577	9897	2581	3	FALSE	1.04594e-05	3.23854e-05	3.15775e-180	28	3.2476	plant organ development stage	IX	16140	4289.54	0	Overenrichment	0	0	8675	3.2476	12.5336	0.362375	6.98316	28
PO:0007520	root development stage	plant structure development stage	PO	IX	21797	8087	4674	2222	9897	2581	1	FALSE	4.7089e-12	1.92972e-11	0	3	4.60573	plant organ development stage	IX	13996	3698.63	0	Overenrichment	0	0	8161	4.60573	11.6052	0.324108	6.95563	29
PO:0001185	plant embryo globular stage	plant structure development stage	PO	IX	21797	9596	4674	2550	9743	2563	2	FALSE	7.85563e-08	2.62692e-07	0	11	6.1098	plant structure	IX	16001	4244.6	0	Overenrichment	0	0	8336	6.1098	11.2604	0.291273	6.94315	30
PO:0007042	whole plant fruit formation stage	plant structure development stage	PO	IX	21797	8462	4674	2253	8772	2281	1	FALSE	1.73776e-14	7.98225e-14	0	9	5.70434	plant structure	IX	14147	3750.23	0	Overenrichment	0	0	8544	5.70434	11.7127	0.330072	6.87624	31
PO:0007015	radicle emergence stage	plant structure development stage	PO	IX	21797	8087	4674	2222	8492	2259	2	FALSE	2.23586e-19	1.24612e-18	0	13	7.4961	plant organ development stage	IX	13996	3698.63	0	Overenrichment	0	0	8161	7.4961	11.4576	0.328623	6.87173	32
PO:0025578	collective phyllome structure development stage	plant structure development stage	PO	IX	21797	9813	4674	2576	20793	4574	1	FALSE	1.08457e-44	1.0794e-43	0	6	3.50711	plant structure	IX	16136	4287.88	0	Overenrichment	0	0	8675	3.50711	12.1929	0.355378	6.84712	33
PO:0007006	IL.00 inflorescence just visible stage	plant structure development stage	PO	IX	21797	8163	4674	2237	8573	2260	1	FALSE	5.68539e-29	3.547e-28	0	9	5.41666	plant structure	IX	14079	3723.6	0	Overenrichment	0	0	8230	5.41666	11.7037	0.325036	6.77196	34
PO:0007131	seedling development stage	plant structure development stage	PO	IX	21797	8329	4674	2261	11925	2752	1	FALSE	2.64806e-62	4.61204e-61	0	9	5.19351	plant structure	IX	14229	3763.54	0	Overenrichment	0	0	8305	5.19351	11.6328	0.33392	6.76893	35
PO:0001180	plant proembryo stage	plant structure development stage	PO	IX	21797	9687	4674	2559	9743	2563	1	FALSE	0.000272013	0.000758011	3.57976e-149	10	5.88666	plant structure	IX	16042	4259.58	0	Overenrichment	0	0	8592	5.88666	11.5633	0.336619	6.7103	36
PO:0025339	plant organ development stage	plant structure development stage	PO	IX	21797	9897	4674	2581	9925	2581	1	FALSE	0.000214701	0.000606386	3.91059e-83	2	2.81397	NA	IX	16158	4296.2	0	Overenrichment	0	0	8902	2.81397	12.8915	0.392675	6.65827	37
PO:0025579	phyllome development stage	plant structure development stage	PO	IX	21797	9679	4674	2552	20795	4574	2	FALSE	6.96172e-46	7.27499e-45	0	10	4.06211	plant organ development stage	IX	15970	4247.93	0	Overenrichment	0	0	8837	4.06211	12.4833	0.375052	6.62957	38
PO:0007047	whole plant inflorescence detectable stage	plant structure development stage	PO	IX	21797	8573	4674	2260	10148	2449	1	FALSE	6.597e-39	4.75439e-38	0	8	4.60573	plant structure	IX	14186	3761.88	0	Overenrichment	0	0	8655	4.60573	11.7329	0.320281	6.55877	39
PO:0007026	FL.00 first flower(s) open stage	plant structure development stage	PO	IX	21797	8240	4674	2217	8530	2251	1	FALSE	3.90704e-10	1.49829e-09	0	9	7.4961	plant structure	IX	13952	3690.3	0	Overenrichment	0	0	8317	7.4961	11.6876	0.343108	6.35627	40
PO:0007010	whole plant fruit ripening stage	plant structure development stage	PO	IX	21797	8738	4674	2279	8772	2281	1	FALSE	0.00289929	0.00767027	2.70783e-96	9	5.70434	plant structure	IX	14292	3793.51	0	Overenrichment	0	0	8826	5.70434	13.0229	0.397535	6.31054	41
PO:0007045	coleoptile emergence stage	plant structure development stage	PO	IX	21797	8227	4674	2241	11925	2752	2	FALSE	2.0504e-62	3.72637e-61	0	10	7.4961	plant structure	IX	14098	3730.25	0	Overenrichment	0	0	8305	7.4961	11.6831	0.318452	6.25064	42
PO:0028003	gametophyte development stage	plant structure development stage	PO	IX	21797	21359	4674	4621	21738	4667	2	FALSE	1.47791e-06	4.75205e-06	0	6	2.94222	plant structure	IX	28504	7691.88	0	Overenrichment	0	0	37554	2.94222	11.0854	0.29191	6.18798	43
PO:0001094	plant embryo coleoptilar stage	plant structure development stage	PO	IX	21797	8257	4674	2235	9743	2563	3	FALSE	2.5385e-05	7.80215e-05	0	14	7.4961	plant structure	IX	14058	3720.27	0	Overenrichment	0	0	8336	7.4961	11.3897	0.307501	6.01048	44
PO:0007112	1 main shoot growth stage	plant structure development stage	PO	IX	21797	9764	4674	2567	11925	2752	1	FALSE	1.00709e-82	1.00254e-80	0	9	3.64595	plant structure	IX	16074	4272.9	0	Overenrichment	0	0	8915	3.64595	11.5631	0.323415	5.90893	45
GO:0009411	response to UV	biological_process	GO	X	27502	1247	1987	218	7262	533	1	FALSE	9.57665e-42	9.27259e-39	0	5	7.63019	response to abiotic stimulus	X	1888	159.823	0	Overenrichment	0	0	1255	7.63019	23.1761	1.23299	19.9368	1
GO:0009733	response to auxin	biological_process	GO	X	27502	1705	1987	270	6570	481	1	FALSE	1.70165e-48	2.19683e-45	0	6	8.12662	response to endogenous stimulus	X	2358	197.213	0	Overenrichment	0	0	1719	8.12662	19.6151	0.922492	16.8843	2
GO:0009639	response to red or far red light	biological_process	GO	X	27502	4150	1987	360	7262	533	1	FALSE	2.14598e-07	3.2722e-06	0	5	7.36448	response to abiotic stimulus	X	3042	263.928	0	Overenrichment	0	0	4168	7.36448	21.4188	1.11321	14.0361	3
GO:0005975	carbohydrate metabolic process	biological_process	GO	X	27502	1714	1987	194	11666	756	2	FALSE	2.06797e-16	1.45623e-14	0	4	4.2189	primary metabolic process	X	1639	141.494	0	Overenrichment	0	0	1714	4.2189	18.575	0.824974	14.0077	4
GO:0010035	response to inorganic substance	biological_process	GO	X	27502	9718	1987	950	12845	1103	1	FALSE	2.44044e-19	3.15061e-17	0	3	5.46736	response to chemical	X	7821	696.475	0	Overenrichment	0	0	9752	5.46736	19.372	0.893815	13.7875	5
GO:0009743	response to carbohydrate	biological_process	GO	X	27502	1855	1987	198	12252	1057	2	FALSE	0.000513122	0.004521	0	5	6.53157	response to chemical	X	1581	145.16	0	Overenrichment	0	0	1869	6.53157	21.0794	1.07681	13.359	6
GO:0001101	response to acid chemical	biological_process	GO	X	27502	11157	1987	1000	12845	1103	1	FALSE	2.94897e-05	0.000327259	0	3	5.42814	response to chemical	X	8086	733.132	0	Overenrichment	0	0	11199	5.42814	20.1653	0.939882	13.0348	7
GO:0009414	response to water deprivation	biological_process	GO	X	27502	9230	1987	923	13684	1108	2	FALSE	2.20182e-35	1.42128e-32	0	9	8.28077	response to stress	X	7626	676.681	0	Overenrichment	0	0	9256	8.28077	19.3383	0.925658	12.7636	8
GO:0022414	reproductive process	biological_process	GO	X	27502	2597	1987	224	20995	1588	2	FALSE	0.0171039	0.0982842	0	2	3.62602	NA	X	1854	164.221	0	Overenrichment	0	0	2616	3.62602	18.194	0.788406	12.6393	9
GO:1901700	response to oxygen-containing compound	biological_process	GO	X	27502	11733	1987	1035	12845	1103	1	FALSE	0.000836928	0.00703128	0	3	4.14029	response to chemical	X	8333	758.792	0	Overenrichment	0	0	11780	4.14029	18.7577	0.816561	12.5789	10
GO:0009415	response to water	biological_process	GO	X	27502	9231	1987	923	14806	1128	4	FALSE	2.0021e-49	3.87707e-46	0	7	7.67464	response to chemical	X	7626	676.681	0	Overenrichment	0	0	9257	7.67464	19.107	0.876467	12.5752	11
GO:0016310	phosphorylation	biological_process	GO	X	27502	2287	1987	199	3026	225	1	FALSE	4.41541e-07	6.57726e-06	0	6	4.17538	cellular process	X	1544	145.16	0	Overenrichment	0	0	1845	4.17538	17.6015	0.74323	12.4467	12
GO:0009819	drought recovery	biological_process	GO	X	27502	8783	1987	894	9230	923	1	FALSE	0.00501859	0.0348959	0	10	10.7657	response to stress	X	7357	651.021	0	Overenrichment	0	0	8801	10.7657	18.1244	0.804484	12.0847	13
GO:0007165	signal transduction	biological_process	GO	X	27502	2393	1987	206	13239	858	5	FALSE	3.82492e-06	4.98784e-05	0	9	3.08044	biological regulation	X	1637	149.559	0	Overenrichment	0	0	2259	3.08044	17.3679	0.725908	11.5304	14
GO:0042221	response to chemical	biological_process	GO	X	27502	12845	1987	1103	15929	1221	1	FALSE	5.44564e-22	1.40607e-19	0	2	2.84415	NA	X	7024	653.954	0	Overenrichment	0	0	12838	2.84415	17.6239	0.737843	11.1397	15
GO:0010468	regulation of gene expression	biological_process	GO	X	27502	3241	1987	217	5474	272	2	FALSE	1.23442e-13	5.25375e-12	0	9	3.96886	regulation of biological process	X	1778	159.09	0	Overenrichment	0	0	2869	3.96886	15.4289	0.560615	10.4185	16
GO:0009889	regulation of biosynthetic process	biological_process	GO	X	27502	3150	1987	210	7999	455	2	FALSE	0.00146298	0.0115872	0	6	3.3718	regulation of biological process	X	1733	153.958	0	Overenrichment	0	0	2766	3.3718	15.3098	0.5398	10.0864	17
GO:0009605	response to external stimulus	biological_process	GO	X	27502	2127	1987	216	15929	1221	1	FALSE	4.61815e-06	5.94223e-05	0	2	3.52647	NA	X	1768	158.357	0	Overenrichment	0	0	2160	3.52647	14.1564	0.488414	9.94309	18
GO:0006952	defense response	biological_process	GO	X	27502	1773	1987	190	13683	1108	1	FALSE	1.74244e-05	0.000203267	0	3	4.23919	response to stress	X	1535	139.295	0	Overenrichment	0	0	1805	4.23919	14.1806	0.496609	9.86763	19
GO:0008610	lipid biosynthetic process	biological_process	GO	X	27502	1099	1987	85	7323	424	1	FALSE	0.00233379	0.01784	0	5	4.7302	biosynthetic process	X	694	62.3162	0	Overenrichment	0	0	1111	4.7302	15.2722	0.546526	9.81465	20
GO:1903506	regulation of nucleic acid-templated transcription	biological_process	GO	X	27502	2693	1987	176	2933	179	2	FALSE	0.000134836	0.0013356	0	33	4.55911	regulation of biological process	X	1432	128.298	0	Overenrichment	0	0	2428	4.55911	15.2647	0.559127	9.75961	21
GO:0006950	response to stress	biological_process	GO	X	27502	13683	1987	1108	15929	1221	1	FALSE	6.77844e-08	1.11714e-06	0	2	3.36628	NA	X	8793	811.577	0	Overenrichment	0	0	13787	3.36628	15.1568	0.55484	9.66703	22
GO:0007154	cell communication	biological_process	GO	X	27502	2684	1987	230	13238	858	1	FALSE	1.13531e-06	1.59313e-05	0	2	2.7939	NA	X	1825	168.62	0	Overenrichment	0	0	2557	2.7939	15.3665	0.545272	9.64659	23
GO:0009607	response to biotic stimulus	biological_process	GO	X	27502	1635	1987	190	15929	1221	1	FALSE	1.35158e-09	2.82955e-08	0	2	4.24359	NA	X	1555	139.295	0	Overenrichment	0	0	1663	4.24359	14.0899	0.486469	9.50692	24
GO:0065008	regulation of biological quality	biological_process	GO	X	27502	2313	1987	196	6804	447	1	FALSE	4.85205e-06	6.20198e-05	0	2	3.15186	NA	X	1615	143.694	0	Overenrichment	0	0	2323	3.15186	13.9951	0.458785	9.40723	25
GO:0006793	phosphorus metabolic process	biological_process	GO	X	27502	3033	1987	225	11436	716	1	FALSE	0.00143305	0.0114202	0	4	3.61028	cellular process	X	1740	164.955	0	Overenrichment	0	0	2507	3.61028	14.4485	0.522333	9.39607	26
GO:0019438	aromatic compound biosynthetic process	biological_process	GO	X	27502	4328	1987	270	8252	454	2	FALSE	0.00116633	0.00950985	0	7	3.46859	cellular process	X	2184	197.946	0	Overenrichment	0	0	3682	3.46859	13.8954	0.463182	9.07317	27
GO:2001141	regulation of RNA biosynthetic process	biological_process	GO	X	27502	2693	1987	176	3763	213	4	FALSE	8.45391e-05	0.00085937	0	31	4.5061	regulation of biological process	X	1434	129.031	0	Overenrichment	0	0	2428	4.5061	13.5822	0.440687	8.88269	28
GO:0018130	heterocycle biosynthetic process	biological_process	GO	X	27502	4276	1987	259	8220	453	2	FALSE	0.0133947	0.0810587	0	7	3.45513	biosynthetic process	X	2082	189.881	0	Overenrichment	0	0	3630	3.45513	13.6341	0.464392	8.75125	29
GO:0051716	cellular response to stimulus	biological_process	GO	X	27502	3617	1987	299	19139	1403	2	FALSE	0.00975272	0.0614184	0	3	2.55583	response to stimulus	X	2380	219.206	0	Overenrichment	0	0	3372	2.55583	12.5405	0.371756	8.3333	30
GO:0006351	transcription, DNA-templated	biological_process	GO	X	27502	2904	1987	176	6006	317	3	FALSE	0.00513188	0.0356196	0	25	4.32473	organic substance metabolic process	X	1434	129.031	0	Overenrichment	0	0	2656	4.32473	13.4153	0.421377	8.30537	31
GO:0034654	nucleobase-containing compound biosynthetic process	biological_process	GO	X	27502	3971	1987	243	5550	301	4	FALSE	0.000114056	0.00114144	0	17	3.70951	biosynthetic process	X	1973	178.151	0	Overenrichment	0	0	3317	3.70951	13.6949	0.432796	8.2593	32
GO:1901362	organic cyclic compound biosynthetic process	biological_process	GO	X	27502	4506	1987	285	8459	467	2	FALSE	0.000306645	0.00283966	0	6	3.32085	organic substance metabolic process	X	2301	208.943	0	Overenrichment	0	0	3862	3.32085	13.0161	0.401743	7.94946	33
GO:0036211	protein modification process	biological_process	GO	X	27502	3473	1987	259	5922	343	2	FALSE	1.2722e-11	3.73275e-10	0	9	3.37242	organic substance metabolic process	X	1994	189.881	0	Overenrichment	0	0	3248	3.37242	11.9249	0.353256	7.69269	34
GO:0006464	cellular protein modification process	biological_process	GO	X	27502	3473	1987	259	5009	290	2	FALSE	1.00711e-16	7.80104e-15	0	14	3.37365	organic substance metabolic process	X	1787	167.887	0	Overenrichment	0	0	3248	3.37365	12.3263	0.364279	7.37562	35
GO:0030312	external encapsulating structure	cellular_component	GO	X	27502	4143	1987	433	22098	1492	2	FALSE	1.18093e-23	4.15795e-21	0	4	6.23308	cell part	X	3410	317.446	0	Overenrichment	0	0	4339	6.23308	23.906	1.45873	15.8463	1
GO:0071944	cell periphery	cellular_component	GO	X	27502	8102	1987	776	22098	1492	1	FALSE	4.95647e-36	3.83928e-33	0	3	4.1976	cell part	X	6052	565.245	0	Overenrichment	0	0	7384	4.1976	19.5527	0.899322	14.0914	2
GO:0005886	plasma membrane	cellular_component	GO	X	27502	5743	1987	568	24549	1717	3	FALSE	1.70444e-21	3.88312e-19	0	5	4.47411	cell	X	4515	415.686	0	Overenrichment	0	0	4567	4.47411	19.1346	0.85946	12.7688	3
GO:0012505	endomembrane system	cellular_component	GO	X	27502	2765	1987	272	22098	1492	3	FALSE	3.18819e-11	8.88336e-10	0	3	4.71359	cell part	X	2193	199.412	0	Overenrichment	0	0	2963	4.71359	17.3398	0.71638	12.0595	4
GO:0005773	vacuole	cellular_component	GO	X	27502	3332	1987	320	20455	1295	2	FALSE	5.95266e-16	3.54687e-14	0	11	6.05615	membrane-bounded organelle	X	2567	234.602	0	Overenrichment	0	0	1083	6.05615	14.3835	0.497588	9.85142	5
GO:0031224	intrinsic component of membrane	cellular_component	GO	X	27502	3870	1987	327	4562	360	1	FALSE	0.000328973	0.00299791	0	3	5.01948	membrane part	X	2608	239.734	0	Overenrichment	0	0	3930	5.01948	14.61	0.527769	8.6596	6
GO:0044425	membrane part	cellular_component	GO	X	27502	4562	1987	360	24699	1736	2	FALSE	0.00687337	0.0462966	0	2	3.93373	NA	X	2854	263.928	0	Overenrichment	0	0	4586	3.93373	13.5373	0.44557	8.20381	7
GO:0140096	catalytic activity, acting on a protein	molecular_function	GO	X	27502	3125	1987	258	10438	763	1	FALSE	0.00898377	0.0571332	0	2	4.24065	NA	X	1951	189.148	0	Overenrichment	0	0	149	4.24065	21.0149	1.12481	12.4184	1
PO:0025075	non-vascular leaf	plant anatomical entity	PO	X	21797	2099	1685	305	20757	1614	2	FALSE	5.84619e-29	8.12621e-27	0	39	6.1098	multi-tissue plant structure	X	2435	223.605	0	Overenrichment	0	0	2103	6.1098	28.0295	1.95745	16.764	1
PO:0030018	gametophore	plant anatomical entity	PO	X	21797	19571	1685	1537	21518	1661	3	FALSE	0.00952935	0.0924125	0	22	4.45157	collective plant structure	X	48	5.1319	3.83909e-39	Overenrichment	4.36725e-39	3.803e-35	19742	4.45157	14.0697	0.46271	8.88284	2
PO:0025606	native plant cell	plant anatomical entity	PO	X	21797	21246	1685	1656	21358	1657	1	FALSE	0.00120592	0.0218639	3.24557e-303	3	1.92775	plant cell	X	12705	1214.07	0	Overenrichment	0	0	20764	1.92775	13.8681	0.425124	8.5567	3
PO:0030026	gametophore bud	plant anatomical entity	PO	X	21797	19571	1685	1537	21359	1648	3	FALSE	0.00604489	0.0663347	0	21	4.40505	collective plant structure	X	11828	1126.82	0	Overenrichment	0	0	19742	4.40505	13.6777	0.443233	8.5409	4
PO:0030006	protonema whole plant development stage	plant structure development stage	PO	X	21797	9764	1685	1048	14059	1153	1	FALSE	4.52289e-74	1.88604e-71	0	8	7.4961	plant structure	X	8275	744.862	0	Overenrichment	0	0	9789	7.4961	24.1748	1.45452	14.878	1
PO:0025345	gametophore vegetative whole plant development stage	plant structure development stage	PO	X	21797	10395	1685	1002	14059	1153	1	FALSE	4.58591e-29	8.12621e-27	0	8	7.4961	plant structure	X	8025	730.199	0	Overenrichment	0	0	10416	7.4961	20.1328	0.952796	13.0932	2
PO:0025340	gametophyte vegetative stage	plant structure development stage	PO	X	21797	14059	1685	1153	21359	1648	1	FALSE	0.000109749	0.00305102	0	7	6.1098	plant structure	X	9085	841.635	0	Overenrichment	0	0	14103	6.1098	16.3444	0.643229	10.0523	3
PO:0001097	plant zygote stage	plant structure development stage	PO	X	21797	11925	1685	909	12695	935	1	FALSE	1.18101e-06	5.47203e-05	0	7	3.01876	plant structure	X	7156	666.417	0	Overenrichment	0	0	19449	3.01876	14.1203	0.480398	8.33194	4
PO:0007134	sporophyte vegetative stage	plant structure development stage	PO	X	21797	11925	1685	909	12695	935	2	FALSE	1.18101e-06	5.47203e-05	0	8	3.08938	plant structure	X	7156	666.417	0	Overenrichment	0	0	19449	3.08938	12.9807	0.398455	7.79892	5
GO:0033993	response to lipid	biological_process	GO	XI	27502	5003	1947	883	7517	978	1	FALSE	8.0264e-76	9.0598e-73	0	4	5.46736	response to chemical	XI	5818	579.63	0	Overenrichment	0	0	5031	5.46736	26.4726	1.7284	17.5036	1
GO:0009737	response to abscisic acid	biological_process	GO	XI	27502	4777	1947	876	11682	1248	4	FALSE	9.37951e-109	2.11742e-105	0	10	8.56846	response to chemical	XI	5708	565.845	0	Overenrichment	0	0	4799	8.56846	25.4031	1.59999	16.9104	2
GO:0009408	response to heat	biological_process	GO	XI	27502	4505	1947	507	13684	1319	2	FALSE	5.24611e-06	0.000764071	0	5	7.82124	response to stress	XI	3089	331.498	0	Overenrichment	0	0	4543	7.82124	22.34	1.209	15.2727	3
GO:0006970	response to osmotic stress	biological_process	GO	XI	27502	5007	1947	550	14774	1365	2	FALSE	1.26397e-07	2.19492e-05	0	4	6.62255	response to stress	XI	3277	360.382	0	Overenrichment	0	0	5030	6.62255	26.1063	1.62894	15.2157	4
GO:0009725	response to hormone	biological_process	GO	XI	27502	6570	1947	928	7517	978	2	FALSE	6.93815e-17	2.23755e-14	0	5	5.07871	response to endogenous stimulus	XI	6000	609.169	0	Overenrichment	0	0	6601	5.07871	23.0362	1.37253	14.177	5
GO:0009719	response to endogenous stimulus	biological_process	GO	XI	27502	6575	1947	928	15929	1441	1	FALSE	7.65747e-77	1.15245e-73	0	2	4.3588	NA	XI	6000	609.169	0	Overenrichment	0	0	6606	4.3588	22.6701	1.29022	13.6236	6
GO:0010035	response to inorganic substance	biological_process	GO	XI	27502	9718	1947	1136	12845	1304	1	FALSE	2.28907e-27	1.14835e-24	0	3	5.46736	response to chemical	XI	7210	745.707	0	Overenrichment	0	0	9752	5.46736	19.372	0.893815	13.0275	7
GO:0001101	response to acid chemical	biological_process	GO	XI	27502	11157	1947	1233	12845	1304	1	FALSE	9.13133e-22	3.43566e-19	0	3	5.42814	response to chemical	XI	7639	809.381	0	Overenrichment	0	0	11199	5.42814	20.1653	0.939882	12.9688	8
GO:1901700	response to oxygen-containing compound	biological_process	GO	XI	27502	11733	1947	1259	12845	1304	1	FALSE	3.69369e-15	1.1118e-12	0	3	4.14029	response to chemical	XI	7744	826.449	0	Overenrichment	0	0	11780	4.14029	18.7577	0.816561	12.4804	9
GO:0010033	response to organic substance	biological_process	GO	XI	27502	7517	1947	978	12845	1304	1	FALSE	2.5919e-39	1.67177e-36	0	3	3.49398	response to chemical	XI	6218	641.991	0	Overenrichment	0	0	7560	3.49398	21.0744	1.11498	12.1892	10
GO:0009415	response to water	biological_process	GO	XI	27502	9231	1947	1126	14806	1381	4	FALSE	3.39477e-59	3.06548e-56	0	7	7.67464	response to chemical	XI	7166	739.143	0	Overenrichment	0	0	9257	7.67464	19.107	0.876467	12.1117	11
GO:0009414	response to water deprivation	biological_process	GO	XI	27502	9230	1947	1126	13684	1319	2	FALSE	1.18501e-54	8.91718e-52	0	9	8.28077	response to stress	XI	7160	738.487	0	Overenrichment	0	0	9256	8.28077	19.3383	0.925658	11.8403	12
GO:0042221	response to chemical	biological_process	GO	XI	27502	12845	1947	1304	15929	1441	1	FALSE	8.12219e-27	3.66717e-24	0	2	2.84415	NA	XI	7777	834.326	0	Overenrichment	0	0	12838	2.84415	17.6239	0.737843	11.7963	13
GO:0009819	drought recovery	biological_process	GO	XI	27502	8783	1947	1097	9230	1126	1	FALSE	3.36608e-05	0.00389688	0	10	10.7657	response to stress	XI	6506	668.248	0	Overenrichment	0	0	8801	10.7657	18.1244	0.804484	11.6776	14
GO:0006950	response to stress	biological_process	GO	XI	27502	13683	1947	1319	15929	1441	1	FALSE	5.63444e-12	1.58997e-09	0	2	3.36628	NA	XI	7952	865.178	0	Overenrichment	0	0	13787	3.36628	15.1568	0.55484	9.96242	15
GO:0009628	response to abiotic stimulus	biological_process	GO	XI	27502	14066	1947	1331	15929	1441	1	FALSE	7.80853e-08	1.60252e-05	0	2	4.79187	NA	XI	7980	873.712	0	Overenrichment	0	0	14145	4.79187	15.5095	0.559684	9.72977	16
GO:0055114	oxidation-reduction process	biological_process	GO	XI	27502	2688	1947	220	13254	883	1	FALSE	0.000305758	0.0226311	0	2	2.86393	NA	XI	690	80.7412	0	Overenrichment	0	0	2064	2.86393	15.6177	0.57418	9.18134	17
GO:0006464	cellular protein modification process	biological_process	GO	XI	27502	3473	1947	232	5009	291	2	FALSE	2.80939e-05	0.00348316	0	14	3.37365	organic substance metabolic process	XI	1107	144.415	0	Overenrichment	0	0	3248	3.37365	12.3263	0.364279	7.54125	18
GO:0036211	protein modification process	biological_process	GO	XI	27502	3473	1947	232	5922	330	2	FALSE	4.4405e-06	0.000668295	0	9	3.37242	organic substance metabolic process	XI	1163	152.292	0	Overenrichment	0	0	3248	3.37242	11.9249	0.353256	7.21096	19
GO:0031975	envelope	cellular_component	GO	XI	27502	1455	1947	131	22098	1532	1	FALSE	0.00111479	0.0578538	0	3	5.65369	cell part	XI	775	85.9927	0	Overenrichment	0	0	1475	5.65369	19.6124	0.899253	14.3669	1
GO:0031967	organelle envelope	cellular_component	GO	XI	27502	1439	1947	130	19714	1376	3	FALSE	0.00126095	0.0633873	0	11	5.83121	cell part	XI	770	85.3362	0	Overenrichment	0	0	1459	5.83121	19.6612	0.922977	14.2752	2
GO:0031090	organelle membrane	cellular_component	GO	XI	27502	2229	1947	217	23751	1646	3	FALSE	1.07624e-07	2.08394e-05	0	5	4.76923	organelle	XI	1257	142.446	0	Overenrichment	0	0	2275	4.76923	15.8835	0.593805	11.2992	3
GO:0031224	intrinsic component of membrane	cellular_component	GO	XI	27502	3870	1947	372	4562	398	1	FALSE	3.0678e-08	6.92557e-06	0	3	5.01948	membrane part	XI	2140	244.193	0	Overenrichment	0	0	3930	5.01948	14.61	0.527769	8.86735	4
GO:0044425	membrane part	cellular_component	GO	XI	27502	4562	1947	398	24699	1707	2	FALSE	1.1539e-07	2.08394e-05	0	2	3.93373	NA	XI	2293	261.26	0	Overenrichment	0	0	4586	3.93373	13.5373	0.44557	7.71393	5
PO:0025075	non-vascular leaf	plant anatomical entity	PO	XI	21797	2099	1690	521	20757	1644	2	FALSE	1.68775e-143	6.64975e-141	0	39	6.1098	multi-tissue plant structure	XI	3596	342.001	0	Overenrichment	0	0	2103	6.1098	28.0295	1.95745	24.9337	1
PO:0025094	sporangium	plant anatomical entity	PO	XI	21797	12217	1690	1096	21166	1662	2	FALSE	5.54418e-13	1.56029e-11	0	9	3.38522	multi-tissue plant structure	XI	6375	716.168	0	Overenrichment	0	0	7500	3.38522	21.1701	1.06431	15.5716	2
PO:0020099	microgametophyte vegetative cell	plant anatomical entity	PO	XI	21797	3549	1690	314	21246	1676	2	FALSE	0.0118271	0.0913704	0	6	6.80295	plant cell	XI	1767	206.12	0	Overenrichment	0	0	2721	6.80295	16.1178	0.626179	11.4884	3
PO:0025195	pollen tube cell	plant anatomical entity	PO	XI	21797	3548	1690	314	21246	1676	2	FALSE	0.0116591	0.0913704	0	7	7.4961	plant cell	XI	1767	206.12	0	Overenrichment	0	0	2720	7.4961	16.0616	0.610974	11.4566	4
PO:0025430	phyllome anlagen	plant anatomical entity	PO	XI	21797	11226	1690	1051	20003	1608	2	FALSE	2.3471e-15	1.02751e-13	0	16	1.54806	portion of plant tissue	XI	6285	689.911	0	Overenrichment	0	0	11211	1.54806	13.7313	0.440297	9.63156	5
PO:0025127	primordium	plant anatomical entity	PO	XI	21797	11291	1690	1055	20003	1608	1	FALSE	3.66346e-15	1.4434e-13	0	4	1.11597	portion of plant tissue	XI	6310	692.536	0	Overenrichment	0	0	11285	1.11597	13.9876	0.454858	9.42265	6
PO:0000004	in vitro plant structure	plant anatomical entity	PO	XI	21797	14965	1690	1212	21797	1690	1	FALSE	0.0024255	0.0227535	0	2	5.01119	NA	XI	6787	795.596	0	Overenrichment	0	0	14801	5.01119	14.8517	0.498247	9.25243	7
PO:0000225	peripheral zone	plant anatomical entity	PO	XI	21797	11226	1690	1051	20003	1608	2	FALSE	2.3471e-15	1.02751e-13	0	15	1.54285	portion of plant tissue	XI	6285	689.911	0	Overenrichment	0	0	11211	1.54285	13.1431	0.406612	8.7059	8
PO:0000055	bud	plant anatomical entity	PO	XI	21797	19580	1690	1588	20825	1647	2	FALSE	3.45435e-06	5.44406e-05	0	9	3.50711	collective plant structure	XI	9166	1042.41	0	Overenrichment	0	0	19748	3.50711	13.729	0.442955	8.52861	9
PO:0006001	phyllome	plant anatomical entity	PO	XI	21797	11226	1690	1051	21166	1662	3	FALSE	1.46057e-18	1.43866e-16	0	19	1.61556	multi-tissue plant structure	XI	6285	689.911	0	Overenrichment	0	0	11210	1.61556	12.4269	0.386915	8.41225	10
PO:0025606	native plant cell	plant anatomical entity	PO	XI	21797	21246	1690	1676	21358	1676	1	FALSE	0.000103316	0.00113073	3.24557e-303	3	1.92775	plant cell	XI	9598	1100.18	0	Overenrichment	0	0	20764	1.92775	13.8681	0.425124	8.36847	11
PO:0025496	multi-tissue plant structure	plant anatomical entity	PO	XI	21797	21166	1690	1662	21797	1690	1	FALSE	0.00048544	0.00490419	0	2	0.516952	NA	XI	9526	1090.99	0	Overenrichment	0	0	22175	0.516952	14.1253	0.456945	8.31372	12
PO:0006210	protoderm	plant anatomical entity	PO	XI	21797	11393	1690	1062	20003	1608	1	FALSE	5.38253e-15	1.76726e-13	0	4	2.28661	portion of plant tissue	XI	6345	697.131	0	Overenrichment	0	0	7753	2.28661	13.9066	0.428942	8.26285	13
PO:0030018	gametophore	plant anatomical entity	PO	XI	21797	19571	1690	1587	21518	1684	3	FALSE	1.43332e-07	2.56695e-06	0	22	4.45157	collective plant structure	XI	50	7.8772	2.33759e-28	Overenrichment	2.55643e-28	2.31562e-24	19742	4.45157	14.0697	0.46271	8.24231	14
PO:0030086	protonema sub-apical initial cell	plant anatomical entity	PO	XI	21797	19571	1690	1587	20588	1636	1	FALSE	3.73888e-05	0.000491039	0	6	4.20026	plant cell	XI	9163	1041.76	0	Overenrichment	0	0	19742	4.20026	13.9873	0.456466	8.21145	15
PO:0030026	gametophore bud	plant anatomical entity	PO	XI	21797	19571	1690	1587	21359	1677	3	FALSE	6.49427e-07	1.1125e-05	0	21	4.40505	collective plant structure	XI	9163	1041.76	0	Overenrichment	0	0	19742	4.40505	13.6777	0.443233	8.01296	16
PO:0009013	portion of meristem tissue	plant anatomical entity	PO	XI	21797	20003	1690	1608	21246	1676	2	FALSE	0.000403476	0.00418341	0	3	0.549121	portion of plant tissue	XI	9200	1055.54	0	Overenrichment	0	0	28866	0.549121	13.1251	0.395948	7.84662	17
PO:0009002	plant cell	plant anatomical entity	PO	XI	21797	21358	1690	1676	21797	1690	1	FALSE	4.63186e-05	0.000588695	0	2	1.90885	NA	XI	9598	1100.18	0	Overenrichment	0	0	21018	1.90885	13.2589	0.427252	7.76317	18
PO:0009007	portion of plant tissue	plant anatomical entity	PO	XI	21797	20004	1690	1608	21797	1690	1	FALSE	1.34376e-08	2.6472e-07	0	2	0.485785	NA	XI	9200	1055.54	0	Overenrichment	0	0	28866	0.485785	13.8141	0.464779	7.74525	19
PO:0025017	plant spore	plant anatomical entity	PO	XI	21797	19770	1690	1581	21772	1689	1	FALSE	8.93195e-06	0.00013034	0	3	4.16389	whole plant	XI	9074	1037.16	0	Overenrichment	0	0	20581	4.16389	12.7217	0.400091	7.71114	20
PO:0025007	collective plant organ structure	plant anatomical entity	PO	XI	21797	20829	1690	1647	21166	1662	2	FALSE	0.00869292	0.0698982	0	3	0.532907	collective plant structure	XI	9463	1081.14	0	Overenrichment	0	0	29946	0.532907	13.7068	0.423281	7.54096	21
PO:0025029	shoot axis	plant anatomical entity	PO	XI	21797	11405	1690	1062	20829	1647	2	FALSE	4.81934e-17	2.7126e-15	0	8	0.781927	multi-tissue plant structure	XI	6345	697.131	0	Overenrichment	0	0	20153	0.781927	12.5349	0.36879	7.47284	22
PO:0009062	gynoecium	plant anatomical entity	PO	XI	21797	9714	1690	721	9942	728	3	FALSE	0.00483181	0.0432666	0	28	3.01876	collective plant structure	XI	3990	473.288	0	Overenrichment	0	0	9626	3.01876	13.1576	0.399398	7.33731	23
PO:0009081	higher order inflorescence axis	plant anatomical entity	PO	XI	21797	8281	1690	607	8570	614	2	FALSE	0.000284782	0.00303254	0	18	3.68943	multi-tissue plant structure	XI	3331	398.455	0	Overenrichment	0	0	8359	3.68943	12.5247	0.374415	7.32357	24
PO:0025004	plant axis	plant anatomical entity	PO	XI	21797	11427	1690	1063	21166	1662	1	FALSE	6.76187e-18	5.32835e-16	0	4	0.602441	multi-tissue plant structure	XI	6350	697.788	0	Overenrichment	0	0	20163	0.602441	12.0889	0.363942	7.28932	25
PO:0025497	collective plant structure	plant anatomical entity	PO	XI	21797	20829	1690	1647	21797	1690	1	FALSE	1.61899e-05	0.000219959	0	2	0.526307	NA	XI	9463	1081.14	0	Overenrichment	0	0	29946	0.526307	13.0036	0.395805	7.26829	26
PO:0030003	protonema	plant anatomical entity	PO	XI	21797	18195	1690	1505	21452	1682	3	FALSE	4.45223e-09	1.01343e-07	0	14	5.0982	portion of plant tissue	XI	8653	985.305	0	Overenrichment	0	0	18328	5.0982	12.3994	0.371399	7.18571	27
PO:0025594	ground meristem	plant anatomical entity	PO	XI	21797	18234	1690	1506	20003	1608	1	FALSE	7.67936e-05	0.000864477	0	4	2.24382	portion of plant tissue	XI	8681	988.587	0	Overenrichment	0	0	18358	2.24382	11.8335	0.332154	7.17672	28
PO:0020144	apical meristem	plant anatomical entity	PO	XI	21797	11393	1690	1062	20003	1608	2	FALSE	5.38253e-15	1.76726e-13	0	4	1.08264	portion of plant tissue	XI	6345	697.131	0	Overenrichment	0	0	20143	1.08264	12.0349	0.353348	6.91216	29
PO:0000019	gynoecium primordium	plant anatomical entity	PO	XI	21797	9714	1690	721	9863	724	1	FALSE	0.00389271	0.0356681	0	15	3.00746	portion of plant tissue	XI	3990	473.288	0	Overenrichment	0	0	9626	3.00746	11.4996	0.315595	6.81166	30
PO:0025059	portion of ground tissue	plant anatomical entity	PO	XI	21797	18234	1690	1506	20004	1608	2	FALSE	7.48552e-05	0.000864477	0	5	2.27035	portion of plant tissue	XI	8681	988.587	0	Overenrichment	0	0	18358	2.27035	12.7244	0.381103	6.77889	31
PO:0006079	shoot system meristem	plant anatomical entity	PO	XI	21797	11393	1690	1062	21246	1676	2	FALSE	2.94841e-17	1.93612e-15	0	7	1.09087	portion of plant tissue	XI	6345	697.131	0	Overenrichment	0	0	20143	1.09087	10.8263	0.287471	6.23863	32
PO:0030006	protonema whole plant development stage	plant structure development stage	PO	XI	21797	9764	1690	1050	14059	1347	1	FALSE	1.59476e-13	4.83335e-12	0	8	7.4961	plant structure	XI	6309	661.684	0	Overenrichment	0	0	9789	7.4961	24.1748	1.45452	15.6148	1
PO:0025345	gametophore vegetative whole plant development stage	plant structure development stage	PO	XI	21797	10395	1690	1199	14059	1347	1	FALSE	1.03071e-46	2.0305e-44	0	8	7.4961	plant structure	XI	7468	785.75	0	Overenrichment	0	0	10416	7.4961	20.1328	0.952796	12.9926	2
PO:0007130	sporophyte reproductive stage	plant structure development stage	PO	XI	21797	10148	1690	942	12695	1118	1	FALSE	6.35305e-05	0.000758516	0	7	3.85851	plant structure	XI	5539	618.36	0	Overenrichment	0	0	10238	3.85851	15.5047	0.544854	10.499	3
PO:0025340	gametophyte vegetative stage	plant structure development stage	PO	XI	21797	14059	1690	1347	21359	1677	1	FALSE	2.7152e-42	3.56596e-40	0	7	6.1098	plant structure	XI	8043	876.337	0	Overenrichment	0	0	14103	6.1098	16.3444	0.643229	9.44723	4
PO:0028002	sporophyte development stage	plant structure development stage	PO	XI	21797	12695	1690	1118	21738	1688	2	FALSE	3.9147e-12	1.02826e-10	0	6	1.46301	plant structure	XI	6506	733.892	0	Overenrichment	0	0	24531	1.46301	14.5943	0.514371	9.15136	5
PO:0025528	bud development stage	plant structure development stage	PO	XI	21797	19580	1690	1588	20793	1646	1	FALSE	6.01316e-06	9.11225e-05	0	8	3.45305	plant structure	XI	9166	1042.41	0	Overenrichment	0	0	19748	3.45305	13.4917	0.423104	8.18516	6
PO:0025338	collective plant organ structure development stage	plant structure development stage	PO	XI	21797	20793	1690	1646	21764	1689	2	FALSE	1.39365e-05	0.000196107	0	5	1.25777	plant structure	XI	9460	1080.49	0	Overenrichment	0	0	29880	1.25777	13.155	0.401591	7.88198	7
PO:0007022	seed imbibition stage	plant structure development stage	PO	XI	21797	7960	1690	619	8492	641	1	FALSE	0.000673654	0.00663549	0	10	7.4961	plant structure	XI	3445	406.332	0	Overenrichment	0	0	8040	7.4961	11.966	0.339823	7.38685	8
PO:0001095	plant embryo true leaf formation stage	plant structure development stage	PO	XI	21797	8503	1690	643	9743	712	2	FALSE	0.00557993	0.0488554	0	11	7.4961	plant structure	XI	3566	422.086	0	Overenrichment	0	0	8588	7.4961	12.0459	0.36134	7.23596	9
PO:0007003	IL.03 full inflorescence length reached stage	plant structure development stage	PO	XI	21797	8281	1690	602	8573	611	1	FALSE	0.00208058	0.0199939	0	9	7.4961	plant structure	XI	3304	395.172	0	Overenrichment	0	0	8362	7.4961	11.4853	0.319178	6.87514	10
PO:0028003	gametophyte development stage	plant structure development stage	PO	XI	21797	21359	1690	1677	21738	1688	2	FALSE	5.05191e-05	0.000622016	0	6	2.94222	plant structure	XI	9597	1100.84	0	Overenrichment	0	0	37554	2.94222	11.0854	0.29191	6.74056	11
PO:0007605	androecium development stage	plant structure development stage	PO	XI	21797	8993	1690	669	9813	711	2	FALSE	0.0067443	0.0553774	0	33	4.238	plant structure	XI	3683	439.153	0	Overenrichment	0	0	8675	4.238	11.5339	0.309719	6.57789	12

## Sheet: S4
geneid	community	centrality_rank	reg_class	name	description
Pp3c15_24790.mRNA	II	1	TF	APB-4	PTHR32467:SF5 - AP2-LIKE ETHYLENE-RESPONSIVE TRANSCRIPTION FACTOR AIL1 (1 of 3)
Pp3c4_14601.pre_miRNA	II	2	miRNA	ppt-MIR1219,MI0004718,MI0004719,ppt-MIR1219	NA
Pp3c22_13060.mRNA	II	3	TF	GRAS	PTHR31636:SF12 - PROTEIN SCARECROW (1 of 5)
Pp3c9_13190.mRNA	II	4	TF	HD_PLINC	PF04770 - ZF-HD protein dimerisation region (ZF-HD_dimer) (1 of 12)
Pp3c3_14470.mRNA	II	5	TR	SET	PTHR22884//PTHR22884:SF366 - SET DOMAIN PROTEINS // SUBFAMILY NOT NAMED (1 of 2)
Pp3c16_5970.mRNA	II	6	TF	FHA	PTHR22593:SF8 - PARALLEL SPINDLE 1 PROTEIN (1 of 4)
Pp3c2_11380.mRNA	II	7	TF	GRAS	PTHR31636:SF14 - SCARECROW-LIKE PROTEIN 9 (1 of 7)
Pp3c2_9560.mRNA	II	8	TR	hag1501,HAG1501	K06062 - histone acetyltransferase (PCAF, KAT2, GCN5) (1 of 1)
Pp3c11_11230.mRNA	II	9	TF	AS2/LOB	PF03195 - Protein of unknown function DUF260 (DUF260) (1 of 34)
Pp3c1_34190.mRNA	II	10	TR	SET	KOG4234 - TPR repeat-containing protein (1 of 3)
Pp3c22_20610.mRNA	II	11	TF	ABI3/VP1	NA
Pp3c20_1120.mRNA	II	12	TF	BES1	PTHR31506:SF2 - BES1/BZR1 HOMOLOG PROTEIN 4 (1 of 2)
Pp3c27_1110.mRNA	II	13	TF	FHA	PTHR22593:SF8 - PARALLEL SPINDLE 1 PROTEIN (1 of 4)
Pp3c10_22480.mRNA	II	14	TF	C2C2_GATA	PTHR10071//PTHR10071:SF161 - TRANSCRIPTION FACTOR GATA GATA BINDING FACTOR // SUBFAMILY NOT NAMED (1 of 4)
Pp3c16_3770.mRNA	II	15	TF	AP2/EREBP	PF00847 - AP2 domain (AP2) (1 of 150)
Pp3c1_22440.mRNA	II	16	TR	TRAF	PTHR32370:SF6 - ROOT PHOTOTROPISM PROTEIN 3 (1 of 16)
Pp3c14_8650.mRNA	II	17	PT	DUF296 domain containing	PF03479 - Domain of unknown function (DUF296) (DUF296) (1 of 13)
Pp3c12_11150.mRNA	II	18	TF	MYB-related	PF00249//PF14379 - Myb-like DNA-binding domain (Myb_DNA-binding) // MYB-CC type transfactor, LHEQLE motif (Myb_CC_LHEQLE) (1 of 22)
Pp3c1_37070.mRNA	II	19	TF	HD-Zip_I_II	KOG0484 - Transcription factor PHOX2/ARIX, contains HOX domain (1 of 14)
Pp3c16_1260.mRNA	II	20	TF	GRAS	PF03514 - GRAS domain family (GRAS) (1 of 43)
Pp3c11_23910.mRNA	II	21	TF	GRAS	PF03514 - GRAS domain family (GRAS) (1 of 43)
Pp3c3_30710.mRNA	II	22	TF	GARP_G2-like	PF00249 - Myb-like DNA-binding domain (Myb_DNA-binding) (1 of 157)
Pp3c4_15559.mRNA	II	23	TF	WRKY	PF03106 - WRKY DNA -binding domain (WRKY) (1 of 38)
Pp3c27_5180.mRNA	II	24	TF	AP2/EREBP	PTHR31677:SF3 - ETHYLENE-RESPONSIVE TRANSCRIPTION FACTOR 14-RELATED (1 of 3)
Pp3c2_18410.mRNA	II	25	TF	GRAS	PF03514 - GRAS domain family (GRAS) (1 of 43)
Pp3c1_14230.mRNA	II	26	TF	AS2/LOB	PF00847 - AP2 domain (AP2) (1 of 150)
Pp3c11_1790.mRNA	II	27	TF	WRKY26,wrky26	PF03106 - WRKY DNA -binding domain (WRKY) (1 of 38)
Pp3c17_19970.mRNA	II	28	TF	wrky7,WRKY7	PTHR31282:SF6 - WRKY TRANSCRIPTION FACTOR 21-RELATED (1 of 5)
Pp3c25_1760.mRNA	II	29	TF	AP2/EREBP	PTHR31194:SF0 - ETHYLENE-RESPONSIVE TRANSCRIPTION FACTOR CRF3-RELATED (1 of 3)
Pp3c6_14880.mRNA	II	30	TF	AP2/EREBP	PTHR31194:SF0 - ETHYLENE-RESPONSIVE TRANSCRIPTION FACTOR CRF3-RELATED (1 of 3)
Pp3c26_1890.mRNA	II	31	TF	AP2/EREBP	PF00847 - AP2 domain (AP2) (1 of 150)
Pp3c7_1494.mRNA	II	32	TF	GRAS	PF03514 - GRAS domain family (GRAS) (1 of 43)
Pp3c15_24050.mRNA	II	33	TF	C3H	PF14608 - RNA-binding, Nab2-type zinc finger (zf-CCCH_2) (1 of 1)
Pp3c7_7550.mRNA	II	34	TF	wrky25,WRKY25	PTHR31282:SF6 - WRKY TRANSCRIPTION FACTOR 21-RELATED (1 of 5)
Pp3c9_25570.mRNA	II	35	TF	APB-2	PTHR32467:SF5 - AP2-LIKE ETHYLENE-RESPONSIVE TRANSCRIPTION FACTOR AIL1 (1 of 3)
Pp3c18_3810.mRNA	II	36	TR	GNAT	PTHR23091:SF4 - ARD1 HOMOLOG A, N-ACETYLTRANSFERASE (1 of 2)
Pp3c11_21940.mRNA	II	37	TF	ABI3/VP1	PTHR23336:SF10 - B3 DOMAIN-CONTAINING TRANSCRIPTION REPRESSOR VAL1-RELATED (1 of 5)
Pp3c14_12390.mRNA	II	38	TF	MYB-related	PTHR10641:SF653 - ATMYB103 (1 of 4)
Pp3c1_36940.mRNA	II	39	TF	PHYPA_001717, Pphb9	homeobox-leucine zipper protein HOX20-like
Pp3c15_3710.mRNA	II	40	TR	SWI/SNF_BAF60b	PTHR13844 - BRG-1 ASSOCIATED FACTOR 60 BAF60 (1 of 8)
Pp3c9_25400.mRNA	II	41	TF	APB-3	K09285 - AP2-like factor, ANT lineage (OVM, ANT) (1 of 9)
Pp3c1_32440.mRNA	II	42	TF	AP2/EREBP	PF00847//PF13912 - AP2 domain (AP2) // C2H2-type zinc finger (zf-C2H2_6) (1 of 2)
Pp3c7_2140.mRNA	II	43	TR	TRAF	PF00651//PF03000 - BTB/POZ domain (BTB) // NPH3 family (NPH3) (1 of 26)
Pp3c6_3500.mRNA	II	44	TR	OFP	PTHR33057:SF11 - GB (1 of 10)
Pp3c8_18530.mRNA	II	45	TR	PHD	PTHR10615:SF112 - HISTONE-LYSINE N-METHYLTRANSFERASE ATXR5 (1 of 3)
Pp3c2_310.mRNA	II	46	TF	MYB-related	PF00249//PF14379 - Myb-like DNA-binding domain (Myb_DNA-binding) // MYB-CC type transfactor, LHEQLE motif (Myb_CC_LHEQLE) (1 of 22)
Pp3c7_1530.mRNA	II	47	TF	GRAS	PF03514 - GRAS domain family (GRAS) (1 of 43)
Pp3c10_4280.mRNA	II	48	TF	SCRM1	PF00010 - Helix-loop-helix DNA-binding domain (HLH) (1 of 101)
Pp3c3_27900.mRNA	II	49	TF	AS2/LOB	PF03195 - Protein of unknown function DUF260 (DUF260) (1 of 34)
Pp3c14_16990.mRNA	II	50	TF	ARFa7	PTHR31384:SF3 - AUXIN RESPONSE FACTOR 6 (1 of 10)
Pp3c11_24520.mRNA	II	51	TF	AP2/EREBP	PF00847 - AP2 domain (AP2) (1 of 150)
Pp3c19_1580.mRNA	II	52	TF	NAC	PTHR31079:SF6 - NAC DOMAIN CONTAINING PROTEIN 73 (1 of 2)
Pp3c4_13840.mRNA	II	53	TF	FHA	PTHR13789:SF245 - ZEAXANTHIN EPOXIDASE, CHLOROPLASTIC (1 of 3)
Pp3c21_5060.mRNA	II	54	TR	GNAT	PTHR23091//PTHR23091:SF261 - N-TERMINAL ACETYLTRANSFERASE // SUBFAMILY NOT NAMED (1 of 2)
Pp3c13_4760.mRNA	II	55	TF	PLATZ	PTHR31065:SF2 - PLATZ TRANSCRIPTION FACTOR DOMAIN-CONTAINING PROTEIN (1 of 10)
Pp3c17_13620.mRNA	II	56	TF	AP2/EREBP	PF00847//PF13912 - AP2 domain (AP2) // C2H2-type zinc finger (zf-C2H2_6) (1 of 2)
Pp3c17_22290.mRNA	II	57	TF	SRT1505,srt1505	PTHR11085:SF24 - NAD-DEPENDENT PROTEIN DEACYLASE SIRTUIN-5, MITOCHONDRIAL (1 of 2)
Pp3c9_1880.mRNA	II	58	TF	bHLH	PTHR31945:SF11 - TRANSCRIPTION FACTOR ABORTED MICROSPORES (1 of 6)
Pp3c17_1780.mRNA	II	59	TF	GRF	PF08880 - QLQ (QLQ) (1 of 2)
Pp3c3_20980.mRNA	II	60	PT	DUF246 domain containing/O-FucT	PF10250 - GDP-fucose protein O-fucosyltransferase (O-FucT) (1 of 32)
Pp3c15_9180.mRNA	II	61	TF	RWP-RK	PTHR32002:SF7 - PROTEIN NLP8-RELATED (1 of 10)
Pp3c4_6870.mRNA	II	62	TF	MYB-related	PF00249//PF14379 - Myb-like DNA-binding domain (Myb_DNA-binding) // MYB-CC type transfactor, LHEQLE motif (Myb_CC_LHEQLE) (1 of 22)
Pp3c20_7050.mRNA	II	63	TF	GARP_G2-like	PF00249 - Myb-like DNA-binding domain (Myb_DNA-binding) (1 of 157)
Pp3c7_5230.mRNA	II	64	TF	bHLH_TCP	NA
Pp3c22_8210.mRNA	II	65	TF	GARP_G2-like	PTHR31499:SF2 - MYB FAMILY TRANSCRIPTION FACTOR APL (1 of 13)
Pp3c11_10350.mRNA	II	66	TF	MYB-related	PTHR10641:SF459 - TRANSCRIPTION FACTOR TT2 (1 of 3)
Pp3c3_27790.mRNA	II	67	PT	DUF296 domain containing	PTHR31500:SF0 - AT HOOK MOTIF DNA-BINDING FAMILY PROTEIN (1 of 7)
Pp3c3_19630.mRNA	II	68	TF	AP2/EREBP	PF00847 - AP2 domain (AP2) (1 of 150)
Pp3c16_6460.mRNA	II	69	TF	C2C2_Dof	PF02701 - Dof domain, zinc finger (zf-Dof) (1 of 27)
Pp3c7_21220.mRNA	II	70	TF	MYB-related	PTHR10641:SF473 - MYB TRANSCRIPTION FACTOR (1 of 8)
Pp3c10_13030.mRNA	II	71	TF	MYB-related	PTHR31499:SF2 - MYB FAMILY TRANSCRIPTION FACTOR APL (1 of 13)
Pp3c3_2760.mRNA	II	72	TF	bHLH	PTHR11514:SF47 - TRANSCRIPTION FACTOR ABA-INDUCIBLE BHLH-TYPE-RELATED (1 of 2)
Pp3c8_17070.mRNA	II	73	PT	DUF246 domain containing/O-FucT	PTHR31288:SF10 - O-FUCOSYLTRANSFERASE FAMILY PROTEIN (1 of 6)
Pp3c6_26080.mRNA	II	74	TF	AP2/EREBP	PTHR31190:SF21 - ETHYLENE-RESPONSIVE TRANSCRIPTION FACTOR 13 (1 of 1)
Pp3c3_6420.mRNA	II	75	TF	AP2/EREBP	PF00847 - AP2 domain (AP2) (1 of 150)
Pp3c4_30530.mRNA	II	76	TF	PLATZ	PTHR31065:SF2 - PLATZ TRANSCRIPTION FACTOR DOMAIN-CONTAINING PROTEIN (1 of 10)
Pp3c18_13350.mRNA	II	77	TF	C2C2_CO-like	PTHR31874:SF1 - CCT MOTIF FAMILY PROTEIN-RELATED (1 of 12)
Pp3c16_19160.mRNA	II	78	TF	mTERF	PTHR13068//PTHR13068:SF22 - CGI-12 PROTEIN-RELATED // SUBFAMILY NOT NAMED (1 of 2)
Pp3c11_18190.mRNA	II	79	TF	GRAS	PTHR31636:SF13 - SCARECROW-LIKE PROTEIN 3 (1 of 3)
Pp3c16_12660.mRNA	II	80	TR	Rcd1-like	K12606 - CCR4-NOT transcription complex subunit 9 (RCD1, CNOT9, CAF40) (1 of 3)
Pp3c18_10680.mRNA	II	81	TF	AP2/EREBP	PF00847 - AP2 domain (AP2) (1 of 150)
Pp3c27_600.mRNA	II	82	TF	WRKY	PTHR31282:SF1 - WRKY TRANSCRIPTION FACTOR 38-RELATED (1 of 7)
Pp3c2_32160.mRNA	II	83	TF	WRKY	PF03106 - WRKY DNA -binding domain (WRKY) (1 of 38)
Pp3c4_3072.pre_miRNA	II	84	miRNA	ppt-MIR1042,MI0006001,ppt-MIR1043,MI0006002	NA
Pp3c4_13790.mRNA	II	85	TF	MYB-related	PTHR10641:SF473 - MYB TRANSCRIPTION FACTOR (1 of 8)
Pp3c8_4430.mRNA	II	86	TF	AS2/LOB	PF03195 - Protein of unknown function DUF260 (DUF260) (1 of 34)
Pp3c12_13020.mRNA	II	87	TF	AS2/LOB	PF03195 - Protein of unknown function DUF260 (DUF260) (1 of 34)
Pp3c2_33890.mRNA	II	88	PT	DUF296 domain containing	PF03479 - Domain of unknown function (DUF296) (DUF296) (1 of 13)
Pp3c7_17942.pre_miRNA	II	89	miRNA	MI0005936,ppt-MIR537	NA
Pp3c3_15310.mRNA	II	90	TF	mTERF	PTHR13068:SF4 - TRANSCRIPTION TERMINATION FACTOR FAMILY PROTEIN (1 of 1)
Pp3c6_4460.mRNA	II	91	TR	vef1501,VEF1501	PTHR22597 - POLYCOMB GROUP PROTEIN (1 of 3)
Pp3c23_14630.mRNA	II	92	TF	AS2/LOB	PTHR31301:SF2 - LOB DOMAIN-CONTAINING PROTEIN 15 (1 of 2)
Pp3c15_3180.mRNA	II	93	TF	C2C2_Dof	PTHR31089:SF1 - CYCLIC DOF FACTOR 4-RELATED (1 of 5)
Pp3c1_1650.mRNA	II	94	TF	MYB-related	PTHR10641:SF473 - MYB TRANSCRIPTION FACTOR (1 of 8)
Pp3c3_32860.mRNA	II	95	TF	WRKY31,wrky31	PF03106 - WRKY DNA -binding domain (WRKY) (1 of 38)
Pp3c14_21620.mRNA	II	96	TF	HD-Zip_I_II	PF00046//PF02183 - Homeobox domain (Homeobox) // Homeobox associated leucine zipper (HALZ) (1 of 17)
Pp3c8_8720.mRNA	II	97	TF	GARP_G2-like	PF00249 - Myb-like DNA-binding domain (Myb_DNA-binding) (1 of 157)
Pp3c4_3820.mRNA	II	98	TF	ppma12,PPMA12	PTHR11945:SF154 - F2E2.20-RELATED (1 of 12)
Pp3c20_11890.mRNA	II	99	TF	GARP_G2-like	PF00249 - Myb-like DNA-binding domain (Myb_DNA-binding) (1 of 157)
Pp3c14_11960.mRNA	II	100	TF	C2C2_CO-like	PTHR31717:SF3 - ZINC FINGER PROTEIN CONSTANS-LIKE 14-RELATED (1 of 6)
Pp3c21_4760.mRNA	II	101	TF	ABI3/VP1	PF02362 - B3 DNA binding domain (B3) (1 of 58)
Pp3c15_15960.mRNA	II	102	TF	PHYPA_019806, Pp2	myb-related protein Pp2
Pp3c15_21310.mRNA	II	103	TF	HRT	PTHR35133:SF1 - EFFECTOR OF TRANSCRIPTION2-RELATED (1 of 7)
Pp3c16_2061.mRNA	II	104	PT	DUF246 domain containing/O-FucT	NA
Pp3c4_18330.mRNA	II	105	TF	AS2/LOB	PF03195 - Protein of unknown function DUF260 (DUF260) (1 of 34)
Pp3c11_23930.mRNA	II	106	TF	GRAS	PF03514 - GRAS domain family (GRAS) (1 of 43)
Pp3c16_7480.mRNA	II	107	TF	SBP	PTHR31251:SF1 - SQUAMOSA PROMOTER-BINDING-LIKE PROTEIN 10-RELATED (1 of 4)
Pp3c10_19630.mRNA	II	108	TF	PHYPA_014120, C3HDZ2	homeobox-leucine zipper protein HOX32-like
Pp3c10_19630.mRNA	II	108	TF	PHYPA_014120, C3HDZ2	homeobox-leucine zipper protein HOX32-like
Pp3c27_6760.mRNA	II	109	TR	TRAF	PTHR32370:SF6 - ROOT PHOTOTROPISM PROTEIN 3 (1 of 16)
Pp3c4_9790.mRNA	II	110	TF	HRT	PTHR35133:SF1 - EFFECTOR OF TRANSCRIPTION2-RELATED (1 of 7)
Pp3c14_19250.mRNA	II	111	PT	DUF547 domain containing	PF04784//PF14389 - Protein of unknown function, DUF547 (DUF547) // Leucine-zipper of ternary complex factor MIP1 (Lzipper-MIP1) (1 of 10)
Pp3c15_4950.mRNA	II	112	TR	Zinc finger, AN1 and A20 type	PTHR14677:SF14 - ZINC FINGER AN1 AND C2H2 DOMAIN-CONTAINING STRESS-ASSOCIATED PROTEIN 11-RELATED (1 of 1)
Pp3c26_3290.mRNA	II	113	TF	MYB-related	PF00249//PF14379 - Myb-like DNA-binding domain (Myb_DNA-binding) // MYB-CC type transfactor, LHEQLE motif (Myb_CC_LHEQLE) (1 of 22)
Pp3c5_8580.mRNA	II	114	TF	AP2/EREBP	PTHR31194:SF0 - ETHYLENE-RESPONSIVE TRANSCRIPTION FACTOR CRF3-RELATED (1 of 3)
Pp3c13_2080.mRNA	II	115	TF	bHLH	PTHR11514//PTHR11514:SF57 - MYC // SUBFAMILY NOT NAMED (1 of 5)
Pp3c5_570.mRNA	II	116	TF	NAC	PTHR31744:SF3 - GENOMIC DNA, CHROMOSOME 3, P1 CLONE: MYF24 (1 of 2)
Pp3c5_2900.mRNA	II	117	TF	AP2/EREBP	PTHR31677:SF17 - ETHYLENE-RESPONSIVE TRANSCRIPTION FACTOR 10-RELATED (1 of 2)
Pp3c8_18450.mRNA	II	118	TF	TUB	PTHR16517:SF41 - TUBBY-LIKE F-BOX PROTEIN 6 (1 of 6)
Pp3c3_24540.mRNA	II	119	PT	DUF547 domain containing	PF00643//PF02121//PF04784 - B-box zinc finger (zf-B_box) // Phosphatidylinositol transfer protein (IP_trans) // Protein of unknown function, DUF547 (DUF547) (1 of 1)
Pp3c11_5410.mRNA	II	120	TF	MYB-related	PTHR10641:SF479 - MYB-RELATED TRANSCRIPTION FACTOR-LIKE PROTEIN-RELATED (1 of 1)
Pp3c2_3980.mRNA	II	121	PT	DUF296 domain containing	PF03479 - Domain of unknown function (DUF296) (DUF296) (1 of 13)
Pp3c3_21440.mRNA	II	122	TF	WRKY	PF03106 - WRKY DNA -binding domain (WRKY) (1 of 38)
Pp3c4_3920.mRNA	II	123	TF	bHLH	PF00010 - Helix-loop-helix DNA-binding domain (HLH) (1 of 101)
Pp3c17_3860.mRNA	II	124	TF	C2C2_Dof	PTHR31089:SF1 - CYCLIC DOF FACTOR 4-RELATED (1 of 5)
Pp3c10_16720.mRNA	II	125	TF	AP2/EREBP	PTHR31677:SF3 - ETHYLENE-RESPONSIVE TRANSCRIPTION FACTOR 14-RELATED (1 of 3)
Pp3c4_9600.mRNA	II	126	TF	AS2/LOB	PF03195 - Protein of unknown function DUF260 (DUF260) (1 of 34)
Pp3c27_5490.mRNA	II	127	TF	AP2/EREBP	PF00847 - AP2 domain (AP2) (1 of 150)
Pp3c3_3180.mRNA	II	128	TF	PLATZ	PTHR31065:SF2 - PLATZ TRANSCRIPTION FACTOR DOMAIN-CONTAINING PROTEIN (1 of 10)
Pp3c2_34670.mRNA	II	129	TF	MYB-related	PTHR10641:SF473 - MYB TRANSCRIPTION FACTOR (1 of 8)
Pp3c4_23930.mRNA	II	130	TF	AP2/EREBP	PF00847 - AP2 domain (AP2) (1 of 150)
Pp3c19_14950.mRNA	II	131	TF	AP2/EREBP	PF00847 - AP2 domain (AP2) (1 of 150)
Pp3c2_4871.mRNA	II	132	TR	OFP	PTHR33057:SF11 - GB (1 of 10)
Pp3c17_7930.mRNA	II	133	TF	PHYPA_021790, PpDof1	uncharacterized LOC112294633
Pp3c1_40270.mRNA	II	134	TF	ARFa8	PTHR31384:SF3 - AUXIN RESPONSE FACTOR 6 (1 of 10)
Pp3c13_4470.mRNA	II	135	TR	SET	PTHR22884:SF295 - HISTONE-LYSINE N-METHYLTRANSFERASE SETD1A (1 of 1)
Pp3c14_15980.mRNA	II	136	TF	HD-Zip_IV	PTHR24326:SF294 - HOMEOBOX-LEUCINE ZIPPER PROTEIN MERISTEM L1-RELATED (1 of 3)
Pp3c9_2020.mRNA	II	137	TF	AP2/EREBP	PF00847 - AP2 domain (AP2) (1 of 150)
Pp3c11_1840.mRNA	II	138	TF	wrky6,WRKY6	PF03106 - WRKY DNA -binding domain (WRKY) (1 of 38)
Pp3c19_2940.mRNA	II	139	TF	GARP_G2-like	PTHR31499:SF2 - MYB FAMILY TRANSCRIPTION FACTOR APL (1 of 13)
Pp3c4_11490.mRNA	II	140	TF	NAC	PF02365 - No apical meristem (NAM) protein (NAM) (1 of 33)
Pp3c4_31920.mRNA	II	141	TF	AP2/EREBP	K09286 - EREBP-like factor (EREBP) (1 of 16)
Pp3c6_22030.mRNA	II	142	TF	AP2/EREBP	PF00847 - AP2 domain (AP2) (1 of 150)
Pp3c24_6610.mRNA	II	143	TR	PpIAA2	PTHR31734:SF5 - AUXIN-RESPONSIVE PROTEIN IAA27 (1 of 2)
Pp3c8_4400.mRNA	II	144	TF	WRKY16,wrky16	K18835 - WRKY transcription factor 2 (WRKY2) (1 of 1)
Pp3c3_27940.mRNA	II	145	TF	WRKY	K13424 - WRKY transcription factor 33 (WRKY33) (1 of 2)
Pp3c23_10680.mRNA	II	146	TF	WRKY	PF03106 - WRKY DNA -binding domain (WRKY) (1 of 38)
Pp3c20_6540.mRNA	II	147	TF	AS2/LOB	PTHR31301:SF2 - LOB DOMAIN-CONTAINING PROTEIN 15 (1 of 2)
Pp3c22_10880.mRNA	II	148	TF	AP2/EREBP	PF00847 - AP2 domain (AP2) (1 of 150)
Pp3c10_7030.mRNA	II	149	TF	STEMIN3	PTHR31194//PTHR31194:SF9 - SHN SHINE , DNA BINDING / TRANSCRIPTION FACTOR // SUBFAMILY NOT NAMED (1 of 3)
Pp3c21_8120.mRNA	II	150	TF	PLATZ	PF04640 - PLATZ transcription factor (PLATZ) (1 of 14)
Pp3c6_21370.mRNA	II	151	TF	ARFb4	PTHR31384:SF8 - AUXIN RESPONSE FACTOR 2 (1 of 2)
Pp3c12_18510.mRNA	II	152	PT	DUF246 domain containing/O-FucT	PTHR13398 - GDP-FUCOSE PROTEIN O-FUCOSYLTRANSFERASE 2 (1 of 5)
Pp3c6_1310.mRNA	II	153	TF	PHYPA_008363, PpVNS4	NAC domain-containing protein 37-like
Pp3c16_19830.mRNA	II	154	TF	NAC	PTHR31744:SF3 - GENOMIC DNA, CHROMOSOME 3, P1 CLONE: MYF24 (1 of 2)
Pp3c26_10261.pre_miRNA	II	155	miRNA	MI0005946,ppt-MIR902	NA
Pp3c13_13210.mRNA	II	156	TR	TRAF	PTHR32370:SF6 - ROOT PHOTOTROPISM PROTEIN 3 (1 of 16)
Pp3c1_42920.mRNA	II	157	TF	MYB-related	PTHR10641:SF649 - MYB TRANSCRIPTION FACTOR (1 of 4)
Pp3c17_10170.mRNA	II	158	TF	AP2/EREBP	PF00847 - AP2 domain (AP2) (1 of 150)
Pp3c2_8880.mRNA	II	159	TF	RSL2	mediator of RNA polymerase II transcription subunit 15-like
Pp3c17_5920.mRNA	II	160	TF	ppmc5,PPMC5	PTHR11945:SF173 - MADS-BOX FAMILY PROTEIN (1 of 8)
Pp3c15_4480.mRNA	II	161	TF	GARP_G2-like	PTHR31003 - MYB FAMILY TRANSCRIPTION FACTOR (1 of 3)
Pp3c26_5090.mRNA	II	162	TF	WRKY18,wrky18	PF03106 - WRKY DNA -binding domain (WRKY) (1 of 38)
Pp3c27_7560.mRNA	II	163	TF	NAC	PF02365 - No apical meristem (NAM) protein (NAM) (1 of 33)
Pp3c7_6850.mRNA	II	164	TF	HD-Zip_I_II	PTHR24326:SF140 - HOMEOBOX-LEUCINE ZIPPER PROTEIN HAT1-RELATED (1 of 4)
Pp3c19_14710.mRNA	II	165	TR	GNAT	PTHR23091//PTHR23091:SF195 - N-TERMINAL ACETYLTRANSFERASE // SUBFAMILY NOT NAMED (1 of 2)
Pp3c10_6570.mRNA	II	166	TF	AP2/EREBP	PTHR31190:SF27 - ETHYLENE-RESPONSIVE TRANSCRIPTION FACTOR CRF1-RELATED (1 of 7)
Pp3c21_21070.mRNA	II	167	TF	AP2/EREBP	PF00847 - AP2 domain (AP2) (1 of 150)
Pp3c1_21610.mRNA	II	168	TF	MYB-related	PTHR10641:SF653 - ATMYB103 (1 of 4)
Pp3c22_14183.pre_miRNA	II	169	miRNA	MI0006026,ppt-MIR1063	NA
Pp3c3_10430.mRNA	II	170	TF	AP2/EREBP	PF00847 - AP2 domain (AP2) (1 of 150)
Pp3c5_7880.mRNA	II	171	TF	CSD	NA
Pp3c17_17550.mRNA	II	172	TR	DEK1	3.4.22.54 - Calpain-3 / Muscle-specific calcium-activated neutral protease 3 (1 of 2)
Pp3c1_8530.mRNA	II	173	TR	SET	PTHR13271:SF25 - RIBOSOMAL N-LYSINE METHYLTRANSFERASE 3 (1 of 1)
Pp3c12_24350.mRNA	II	174	TF	SBP1,sbp1	PTHR31251:SF4 - SQUAMOSA PROMOTER-BINDING-LIKE PROTEIN 8 (1 of 6)
Pp3c3_31350.mRNA	II	175	TF	SBP	PTHR31251:SF2 - SQUAMOSA PROMOTER-BINDING-LIKE PROTEIN 7 (1 of 2)
Pp3c22_7230.mRNA	II	176	TF	DELLAb,dellaB	K14494 - DELLA protein (DELLA) (1 of 2)
Pp3c26_6730.mRNA	II	177	TF	MYB-related	PTHR24078:SF261 - DNAJ (HSP40) HOMOLOG, SUBFAMILY A, MEMBER 3A (1 of 3)
Pp3c24_8050.mRNA	II	178	TF	MYB-related	PTHR24078//PTHR24078:SF310 - DNAJ HOMOLOG SUBFAMILY C MEMBER // SUBFAMILY NOT NAMED (1 of 4)
Pp3c9_19210.mRNA	II	179	TR	PHD	1.14.11.27 - [Histone H3]-lysine-36 demethylase / JmjC domain-containing histone demethylase 1A (1 of 18)
Pp3c1_6880.mRNA	II	180	TF	E2F/DP	PTHR12081:SF18 - TRANSCRIPTION FACTOR E2F (1 of 3)
Pp3c22_2930.mRNA	II	181	TF	bHLH	PTHR11514:SF37 - TRANSCRIPTION FACTOR EGL1-RELATED (1 of 3)
Pp3c7_1720.mRNA	II	182	TF	bHLH	PTHR11514 - MYC (1 of 31)
Pp3c11_23740.mRNA	II	183	TF	bHLH	PTHR11514:SF28 - TRANSCRIPTION FACTOR TT8 (1 of 9)
Pp3c24_7080.mRNA	II	184	PT	BSD domain containing	K18270 - Rab3 GTPase-activating protein catalytic subunit (RAB3GAP1) (1 of 5)
Pp3c21_16022.pre_miRNA	II	185	miRNA	mir-160,ppt-MIR160,MI0005905,mir-160	NA
Pp3c15_1990.mRNA	II	186	TF	AP2/EREBP	PF00847 - AP2 domain (AP2) (1 of 150)
Pp3c6_12422.pre_miRNA	II	187	miRNA	ppt-MIR419,MI0005670	NA
Pp3c12_22270.mRNA	II	188	TF	ABI3/VP1	PF02362 - B3 DNA binding domain (B3) (1 of 58)
Pp3c18_21950.mRNA	II	189	PT	DUF246 domain containing/O-FucT	PTHR13398 - GDP-FUCOSE PROTEIN O-FUCOSYLTRANSFERASE 2 (1 of 5)
Pp3c5_16570.pre_miRNA	II	190	putative_miRNA	mir-207,mir-207	NA
Pp3c14_21500.mRNA	II	191	TF	ABI3/VP1	PF02362 - B3 DNA binding domain (B3) (1 of 58)
Pp3c12_17180.mRNA	II	192	TF	MYB-related	PTHR10641:SF649 - MYB TRANSCRIPTION FACTOR (1 of 4)
Pp3c13_14045.pre_miRNA	II	193	miRNA	MI0005991,ppt-MIR1033	NA
Pp3c23_1972.pre_miRNA	II	194	miRNA	ppt-MIR536,MI0005933	NA
Pp3c1_27430.pre_miRNA	II	195	putative_miRNA	mir-684,mir-684	NA
Pp3c19_7489.pre_miRNA	II	196	miRNA	MI0005968,ppt-MIR1026	NA
Pp3c8_5819.pre_miRNA	II	197	miRNA	ppt-MIR1041,MI0006000	NA
Pp3c13_5070.mRNA	II	198	TF	MYB-related	PTHR10641 - MYB-LIKE DNA-BINDING PROTEIN MYB (1 of 57)
Pp3c2_10610.mRNA	II	199	PT	DUF246 domain containing/O-FucT	PTHR31933:SF2 - O-FUCOSYLTRANSFERASE-LIKE PROTEIN (1 of 2)
Pp3c5_22030.mRNA	II	200	TF	AP2/EREBP	PF00847 - AP2 domain (AP2) (1 of 150)
Pp3c2_9700.mRNA	II	201	TF	WRKY37,wrky37	PTHR31282:SF1 - WRKY TRANSCRIPTION FACTOR 38-RELATED (1 of 7)
Pp3c19_20731.pre_miRNA	II	202	miRNA	ppt-MIR895,MI0005678	NA
Pp3c3_17212.pre_miRNA	II	203	miRNA	ppt-MIR536,MI0005687	NA
Pp3c16_24430.mRNA	II	204	TF	AS2/LOB	NA
Pp3c15_17620.mRNA	II	205	TF	GRAS	PTHR31636:SF14 - SCARECROW-LIKE PROTEIN 9 (1 of 7)
Pp3c5_27150.mRNA	II	206	TF	HD-Zip_I_II	PTHR24326:SF257 - HOMEOBOX-LEUCINE ZIPPER PROTEIN ATHB-52 (1 of 1)
Pp3c1_30500.mRNA	II	207	TF	ppmads-s,PpMADS-S	PTHR11945:SF173 - MADS-BOX FAMILY PROTEIN (1 of 8)
Pp3c13_19291.pre_miRNA	II	208	miRNA	ppt-MIR1030,ppt-MIR1030,MI0005982,MI0005977	NA
Pp3c26_13260.mRNA	II	209	TF	AP2/EREBP	K09286 - EREBP-like factor (EREBP) (1 of 16)
Pp3c5_6300.mRNA	II	210	TF	AS2/LOB	PF03195 - Protein of unknown function DUF260 (DUF260) (1 of 34)
Pp3c6_16410.mRNA	II	211	TF	GRAS	PTHR31636:SF2 - SCARECROW-LIKE PROTEIN 18 (1 of 2)
Pp3c1_10451.pre_miRNA	II	212	miRNA	MI0006045,ppt-MIR1079	NA
Pp3c27_8695.pre_miRNA	II	213	miRNA	ppt-MIR2078,MI0010530	NA
Pp3c16_7620.mRNA	II	214	TR	Zinc finger, AN1 and A20 type	PTHR10634 - AN1-TYPE ZINC FINGER PROTEIN (1 of 7)
Pp3c17_4601.pre_miRNA	II	215	miRNA	MI0005659,mir-166,ppt-MIR166,mir-166	NA
Pp3c19_20795.pre_miRNA	II	216	miRNA	ppt-MIR160,mir-160,mir-160,MI0005903	NA
Pp3c16_23020.pre_miRNA	II	217	miRNA	MI0005957,ppt-MIR1223,ppt-MIR1223,MI0005953	NA
Pp3c2_30540.pre_miRNA	II	218	putative_miRNA	mir-207,mir-207	NA
Pp3c19_7191.pre_miRNA	II	219	miRNA	ppt-MIR904,MI0005692	NA
Pp3s58_140.mRNA	II	220	TR	GNAT	PF00583//PF04909 - Acetyltransferase (GNAT) family (Acetyltransf_1) // Amidohydrolase (Amidohydro_2) (1 of 1)
Pp3c15_4991.pre_miRNA	II	221	miRNA	MI0005948,ppt-MIR1222	NA
Pp3c19_3732.pre_miRNA	II	222	miRNA	MI0006036,ppt-MIR1070	NA
Pp3c6_17743.pre_miRNA	II	223	miRNA	ppt-MIR477,MI0005919	NA
Pp3c2_15730.mRNA	II	224	TF	AS2/LOB	PTHR31190:SF27 - ETHYLENE-RESPONSIVE TRANSCRIPTION FACTOR CRF1-RELATED (1 of 7)
Pp3c18_9980.mRNA	II	225	TF	AS2/LOB	PF03195 - Protein of unknown function DUF260 (DUF260) (1 of 34)
Pp3c17_3610.mRNA	II	226	TR	HMG	PF02201 - SWIB/MDM2 domain (SWIB) (1 of 9)
Pp3c20_22670.mRNA	II	227	TF	C2C2_GATA	PTHR10071//PTHR10071:SF161 - TRANSCRIPTION FACTOR GATA GATA BINDING FACTOR // SUBFAMILY NOT NAMED (1 of 4)
Pp3c23_11030.mRNA	II	228	TF	GARP_G2-like	PTHR31314:SF2 - MYB-LIKE HTH TRANSCRIPTIONAL REGULATOR-LIKE PROTEIN (1 of 10)
Pp3c7_20870.mRNA	II	229	TF	GARP_G2-like	PTHR31314:SF2 - MYB-LIKE HTH TRANSCRIPTIONAL REGULATOR-LIKE PROTEIN (1 of 10)
Pp3c13_22780.mRNA	II	230	TR	TRAF	PTHR24413:SF115 - KELCH-LIKE PROTEIN 11 (1 of 2)
Pp3c1_33100.mRNA	II	231	TF	ARID	PTHR13711:SF202 - HIGH MOBILITY GROUP B PROTEIN 10-RELATED (1 of 2)
Pp3c1_27710.mRNA	II	232	TF	AP2/EREBP	PTHR31190:SF27 - ETHYLENE-RESPONSIVE TRANSCRIPTION FACTOR CRF1-RELATED (1 of 7)
Pp3c10_20400.mRNA	II	233	TF	bHLH_TCP	PTHR31072:SF1 - TRANSCRIPTION FACTOR TCP8 (1 of 5)
Pp3c16_6810.mRNA	II	234	TF	C2C2_Dof	PF02701 - Dof domain, zinc finger (zf-Dof) (1 of 27)
Pp3c5_889.mRNA	II	235	TF	HD	PF00046 - Homeobox domain (Homeobox) (1 of 46)
Pp3c27_4030.pre_miRNA	II	236	putative_miRNA	mir-207,mir-207	NA
Pp3c19_4900.mRNA	II	237	TF	bHLH	PTHR31945:SF5 - F-BOX ASSOCIATED UBIQUITINATION EFFECTOR FAMILY PROTEIN (1 of 11)
Pp3c15_13960.mRNA	II	238	TF	GARP_G2-like	PTHR31442:SF1 - MYB FAMILY TRANSCRIPTION FACTOR (1 of 4)
Pp3c2_33310.mRNA	II	239	TF	AP2/EREBP	K09286 - EREBP-like factor (EREBP) (1 of 16)
Pp3c4_20430.mRNA	II	240	TF	PHYPA_006502, PpVNS3	NAC domain-containing protein 76-like
Pp3c3_14670.mRNA	II	241	TF	MYB-related	PTHR31499:SF2 - MYB FAMILY TRANSCRIPTION FACTOR APL (1 of 13)
Pp3c3_34900.mRNA	II	242	TF	MYB-related	PF00249//PF14379 - Myb-like DNA-binding domain (Myb_DNA-binding) // MYB-CC type transfactor, LHEQLE motif (Myb_CC_LHEQLE) (1 of 22)
Pp3c5_6470.mRNA	II	243	TF	PHYPA_007330, Pphb3	homeobox-leucine zipper protein HOX17-like
Pp3c6_4708.pre_miRNA	II	244	miRNA	ppt-MIR1223,ppt-MIR1223,MI0004728,MI0005952	NA
Pp3c5_1124.pre_miRNA	II	245	miRNA	MI0006035,ppt-MIR1069	NA
Pp3c22_1890.mRNA	II	246	TR	SWI/SNF_SNF2	NA
Pp3c4_540.mRNA	II	247	TF	PHYPA_005582, PpMADS1	MADS-box protein GGM13-like
Pp3c12_10360.mRNA	II	248	TF	MYB-related	PTHR10641:SF473 - MYB TRANSCRIPTION FACTOR (1 of 8)
Pp3c22_4378.pre_miRNA	II	249	miRNA	ppt-MIR477,MI0005674	NA
Pp3c3_31490.mRNA	II	250	TF	DBF1	PF00847 - AP2 domain (AP2) (1 of 150)
Pp3c25_4250.mRNA	II	251	TF	AP2/EREBP	PF00847 - AP2 domain (AP2) (1 of 150)
Pp3c7_23900.mRNA	II	252	TF	C2C2_CO-like	PTHR31874:SF1 - CCT MOTIF FAMILY PROTEIN-RELATED (1 of 12)
Pp3c11_14690.mRNA	II	253	TF	AS2/LOB	PF00847 - AP2 domain (AP2) (1 of 150)
Pp3c23_7470.mRNA	II	254	TF	AS2/LOB	PF03195 - Protein of unknown function DUF260 (DUF260) (1 of 34)
Pp3c5_1710.mRNA	II	255	TF	GRAS	PTHR31636:SF40 - SCARECROW-LIKE PROTEIN 29 (1 of 4)
Pp3c13_4450.mRNA	II	256	TR	SET	NA
Pp3c13_9880.mRNA	II	257	TF	AP2/EREBP	PF00847 - AP2 domain (AP2) (1 of 150)
Pp3c18_1877.pre_miRNA	II	258	miRNA	ppt-MIR902,MI0005941	NA
Pp3c1_20139.pre_miRNA	II	259	miRNA	ppt-MIR1024,MI0005964	NA
Pp3c13_6470.mRNA	II	260	TF	PHYPA_017051, PpVNS1	NAC domain-containing protein 76-like
Pp3c2_24761.pre_miRNA	II	261	miRNA	MI0003494,ppt-MIR390	NA
Pp3c14_11320.mRNA	II	262	TF	wrky38,WRKY38	PTHR31282:SF1 - WRKY TRANSCRIPTION FACTOR 38-RELATED (1 of 7)
Pp3c14_3880.pre_miRNA	II	263	miRNA	MI0005963,ppt-MIR1023	NA
Pp3s32_550.mRNA	II	264	TR	GNAT	KOG3396 - Glucosamine-phosphate N-acetyltransferase (1 of 4)
Pp3c22_13550.mRNA	II	265	TR	GNAT	PTHR23091//PTHR23091:SF195 - N-TERMINAL ACETYLTRANSFERASE // SUBFAMILY NOT NAMED (1 of 2)
Pp3c14_17970.mRNA	II	266	TF	C3H	PTHR22797 - CARD6/NUCLEOLAR PROTEIN 3 (1 of 2)
Pp3c3_23200.mRNA	II	267	TF	MYB-related	PTHR31499:SF2 - MYB FAMILY TRANSCRIPTION FACTOR APL (1 of 13)
Pp3c5_4210.mRNA	II	268	TR	PHD	NA
Pp3c3_8830.mRNA	II	269	TF	wrky3,WRKY3	PF03106 - WRKY DNA -binding domain (WRKY) (1 of 38)
Pp3c20_8950.mRNA	II	270	TF	MYB-related	PTHR10641:SF483 - TRANSCRIPTION FACTOR MYB44 (1 of 1)
Pp3c17_12030.mRNA	II	271	TF	CCAAT_HAP5	PTHR10252:SF44 - DNA POLYMERASE EPSILON SUBUNIT C-RELATED (1 of 1)
Pp3c11_16053.pre_miRNA	II	272	miRNA	ppt-MIR390,MI0003495	NA
Pp3c2_2200.mRNA	II	273	TF	GARP_G2-like	PTHR31314:SF2 - MYB-LIKE HTH TRANSCRIPTIONAL REGULATOR-LIKE PROTEIN (1 of 10)
Pp3c4_7160.mRNA	II	274	TR	TRAF	PF03000 - NPH3 family (NPH3) (1 of 37)
Pp3c3_25840.mRNA	II	275	TF	C2C2_GATA	NA
Pp3c26_9880.mRNA	II	276	TF	AP2/EREBP	PF00847 - AP2 domain (AP2) (1 of 150)
Pp3c4_350.mRNA	II	278	TF	GRAS	PTHR31636:SF12 - PROTEIN SCARECROW (1 of 5)
Pp3c1_42860.pre_miRNA	II	279	putative_miRNA	mir-207,mir-207	NA
Pp3c21_16021.pre_miRNA	II	280	miRNA	MI0005658,mir-160,ppt-MIR160,mir-160,ppt-MIR160,mir-160,MI0005904	NA
Pp3c13_5770.pre_miRNA	II	281	putative_miRNA	mir-207,mir-207	NA
Pp3c3_24660.mRNA	II	282	TF	bHLH_TCP	PTHR31072:SF1 - TRANSCRIPTION FACTOR TCP8 (1 of 5)
Pp3c15_16209.pre_miRNA	II	283	miRNA	ppt-MIR1048,MI0006007	NA
Pp3c15_15360.pre_miRNA	II	284	putative_miRNA	mir-2985,mir-2985	NA
Pp3c7_4480.pre_miRNA	II	286	putative_miRNA	mir-1,mir-1	NA
Pp3c5_9749.pre_miRNA	II	287	miRNA	ppt-MIR166,mir-166,mir-166,MI0005915	NA
Pp3c23_7530.mRNA	II	288	TF	MYB-related	PTHR10641:SF551 - MYB TRANSCRIPTION FACTOR (1 of 1)
Pp3c16_10461.pre_miRNA	II	289	miRNA	MI0004726,ppt-MIR1221	NA
Pp3c7_14052.pre_miRNA	II	290	miRNA	ppt-MIR1065,MI0006031	NA
Pp3c15_20371.pre_miRNA	II	291	miRNA	MI0005930,ppt-MIR533	NA
Pp3c12_11130.pre_miRNA	II	292	miRNA	MI0006014,ppt-MIR1055	NA
Pp3s41_98.pre_miRNA	II	293	putative_miRNA	mir-1803,mir-1803	NA
Pp3c17_15380.mRNA	II	485	NA	HEC-like bHLH	PTHR12565:SF127 - TRANSCRIPTION FACTOR HEC2 (1 of 3)
Pp3c23_6560.mRNA	II	665	NA	ARR-A	K14492 - two-component response regulator ARR-A family (ARR-A) (1 of 7)
Pp3c4_22490.mRNA	II	759	NA	aoc1,AOC1	K10525 - allene oxide cyclase (AOC) (1 of 5)
Pp3c13_16840.mRNA	II	774	NA	PHYPA_017496, GSTH2	uncharacterized LOC112290829
Pp3c17_22240.mRNA	II	787	NA	VAMP72B3,vamp72b3	K08511 - vesicle-associated membrane protein 72 (ATVAMP72) (1 of 5)
Pp3c26_10100.mRNA	II	792	NA	HAK1,hak1	PTHR30540:SF11 - POTASSIUM TRANSPORTER 10-RELATED (1 of 5)
Pp3c23_9660.mRNA	II	799	NA	G1L1,g1l1	PF04852 - Protein of unknown function (DUF640) (DUF640) (1 of 4)
Pp3c21_11420.mRNA	II	819	NA	arp1510,ARP1510	K16615 - actin-related protein 7, plant (PARP7) (1 of 2)
Pp3c13_7150.mRNA	II	865	NA	BELL4	PTHR11850:SF57 - HOMEOBOX PROTEIN CUP9-RELATED (1 of 4)
Pp3c27_4790.mRNA	II	894	NA	PHYPA_030932, PpGA2ox2	flavanone 3-dioxygenase 2-like
Pp3c14_1830.mRNA	II	902	NA	MTP6.1,mtp6.1	PTHR11562:SF18 - MITOCHONDRIAL METAL TRANSPORTER 1-RELATED (1 of 2)
Pp3c23_14870.mRNA	II	928	NA	PHYPA_028090, PpGLP4	germin-like protein 9-3
Pp3c14_10430.mRNA	II	952	NA	SYP12A5,syp12a5	K08486 - syntaxin 1B/2/3 (STX1B_2_3) (1 of 11)
Pp3c14_18030.mRNA	II	955	NA	exp2,EXP2	PTHR31867:SF30 - EXPANSIN-A5 (1 of 29)
Pp3c23_6230.mRNA	II	1004	NA	ARR-A	K14492 - two-component response regulator ARR-A family (ARR-A) (1 of 7)
Pp3c23_17360.mRNA	II	1007	NA	CKX	K00279 - cytokinin dehydrogenase (CKX) (1 of 5)
Pp3c2_19550.mRNA	II	1012	NA	rabc11,RABC11	K07910 - Ras-related protein Rab-18 (RAB18) (1 of 6)
Pp3c11_5820.mRNA	II	1034	NA	CPK15,cpk15	PTHR24349:SF167 - CALCIUM-DEPENDENT PROTEIN KINASE 10-RELATED (1 of 4)
Pp3c3_37220.mRNA	II	1043	NA	PRT6-4	3.4.17.20 - Carboxypeptidase U / Thrombin-activatable fibrinolysis inhibitor (1 of 11)
Pp3c16_7610.mRNA	II	1125	NA	CHK2	K14489 - arabidopsis histidine kinase 2/3/4 (cytokinin receptor) (AHK2_3_4) (1 of 3)
Pp3c27_3060.mRNA	II	1149	NA	LOG	PTHR31223:SF17 - CYTOKININ RIBOSIDE 5'-MONOPHOSPHATE PHOSPHORIBOHYDROLASE LOG3-RELATED (1 of 4)
Pp3c6_21360.mRNA	II	1177	NA	IPT5	tRNA dimethylallyltransferase 9-like
Pp3c6_21360.mRNA	II	1177	NA	IPT5	tRNA dimethylallyltransferase 9-like
Pp3c18_4620.mRNA	II	1232	NA	AHK-like	PTHR24423:SF365 - ETHYLENE RECEPTOR 1-RELATED (1 of 15)
Pp3c2_37190.mRNA	II	1276	NA	ABCI15,abci15	PTHR30508:SF1 - UPF0051 PROTEIN ABCI8, CHLOROPLASTIC-RELATED (1 of 4)
Pp3c1_12070.mRNA	II	1305	NA	RABG11,rabg11	K07897 - Ras-related protein Rab-7A (RAB7A) (1 of 3)
Pp3c15_9710.mRNA	II	1319	NA	ARFd2	PTHR31384:SF3 - AUXIN RESPONSE FACTOR 6 (1 of 10)
Pp3c4_20580.mRNA	II	1329	NA	ARFA11,ARFA15,arfa15,arfa11	K07937//K07977 - ADP-ribosylation factor 1 (ARF1) // Arf/Sar family, other (ARF) (1 of 7)
Pp3c4_1320.mRNA	II	1337	NA	SiR1,sir1	1.8.7.1 - Assimilatory sulfite reductase (ferredoxin) / Sulfite reductase (ferredoxin) (1 of 4)
Pp3c21_9020.mRNA	II	1343	NA	PHYPA_025917, PHO1-1	phosphate transporter PHO1 homolog 1-like
Pp3c12_11250.mRNA	II	1350	NA	SLY1PS,sly1ps	PTHR11679:SF2 - SEC1 FAMILY DOMAIN-CONTAINING PROTEIN 1 (1 of 2)
Pp3c14_18040.mRNA	II	1452	NA	exp2,EXP2	PTHR31867:SF30 - EXPANSIN-A5 (1 of 29)
Pp3c8_2930.mRNA	II	1492	NA	PRT6-3	K11978 - E3 ubiquitin-protein ligase UBR3 [EC:6.3.2.19] (UBR3) (1 of 5)
Pp3c25_11860.mRNA	II	1493	NA	GSTH5	uncharacterized LOC112277285
Pp3c3_4850.mRNA	II	1498	NA	arl5a2,ARL5A2	K07950 - ADP-ribosylation factor-like protein 5B (ARL5B) (1 of 2)
Pp3c13_15180.mRNA	II	1503	NA	PHYPA_017409, PpC12	uncharacterized LOC112290406
Pp3c20_800.mRNA	II	1542	NA	cyp701b1,CYP701B1	K04122 - ent-kaurene oxidase (GA3, CYP701) (1 of 2)
Pp3c17_19630.mRNA	II	1574	NA	PHYPA_022334, CslA1	glucomannan 4-beta-mannosyltransferase 9-like
Pp3c3_9790.mRNA	II	1598	NA	NDPK4,ndpk4	PTHR11349:SF44 - NUCLEOSIDE DIPHOSPHATE KINASE II, CHLOROPLASTIC (1 of 3)
Pp3c22_21990.mRNA	II	1603	NA	PHYPA_027430	high-affinity nitrate transporter 2.1-like
Pp3c4_5170.mRNA	II	1669	NA	ABCB14,abcb14	PTHR24221:SF205 - ABC TRANSPORTER B FAMILY MEMBER 11-RELATED (1 of 2)
Pp3c5_22400.mRNA	II	1689	NA	ALDH10a,aldh10a	1.2.1.8 - Betaine-aldehyde dehydrogenase / Betaine aldehyde oxidase (1 of 1)
Pp3c9_5440.mRNA	II	1719	NA	PHYPA_012326, LLP2	protein TWIN LOV 1-like
Pp3c10_2770.mRNA	II	1752	NA	RABC13,rabc13	K07910 - Ras-related protein Rab-18 (RAB18) (1 of 6)
Pp3c6_21550.mRNA	II	1802	NA	max3,CCD7	1.13.11.71 - Carotenoid-9',10'-cleaving dioxygenase / Beta-carotene 9',10'-monooxygenase (1 of 1)
Pp3c13_17860.mRNA	II	1852	NA	HDA1508,hda1508	PTHR10625:SF121 - HISTONE DEACETYLASE 8 (1 of 1)
Pp3c12_11190.mRNA	II	1872	NA	abcg13,ABCG13	K05681 - ATP-binding cassette, subfamily G (WHITE), member 2 (ABCG2) (1 of 6)
Pp3c1_9330.mRNA	II	1878	NA	ABCI11,abci11	PTHR30508:SF1 - UPF0051 PROTEIN ABCI8, CHLOROPLASTIC-RELATED (1 of 4)
Pp3c26_10570.mRNA	II	1890	NA	kinesins; TANGLED1; PAKRP1 and PAKRP1L	K10398 - kinesin family member 11 (KIF11, EG5) (1 of 5)
Pp3c6_21520.mRNA	II	1900	NA	CCD8,max4	1.13.11.70 - All-trans-10'-apo-beta-carotenal 13,14-cleaving dioxygenase / Carotenoid cleavage dioxygenase 8 (1 of 1)
Pp3c3_27030.mRNA	II	1904	NA	hta1506,HTA1506	KOG1757 - Histone 2A (1 of 3)
Pp3c4_32160.mRNA	II	1987	NA	ALDH2B,ALDH2b,aldh2b	PTHR11699:SF180 - ALDEHYDE DEHYDROGENASE FAMILY 2 MEMBER B7, MITOCHONDRIAL (1 of 2)
Pp3c24_13960.mRNA	II	1989	NA	CKX	K00279 - cytokinin dehydrogenase (CKX) (1 of 5)
Pp3c5_19453.mRNA	II	2023	NA	PHYPA_007886	sec-independent protein translocase protein TATB, chloroplastic-like
Pp3c27_8050.mRNA	II	2037	NA	RSL6	uncharacterized LOC112278297
Pp3c12_8430.mRNA	II	2050	NA	LOG	K06966 - uncharacterized protein (K06966) (1 of 10)
Pp3c17_7080.mRNA	II	2124	NA	PHYPA_021753, PSE1	elongation of very long chain fatty acids protein 5-like
Pp3c3_37330.mRNA	II	2144	NA	HAK4,hak4	PTHR30540:SF11 - POTASSIUM TRANSPORTER 10-RELATED (1 of 5)
Pp3c14_6150.mRNA	II	2196	NA	PHYPA_018094, HXK1	hexokinase-1-like
Pp3c8_21000.mRNA	II	2231	NA	ARR-B	K14491 - two-component response regulator ARR-B family (ARR-B) (1 of 5)
Pp3c24_19290.mRNA	II	2257	NA	PLC3,plc3	PTHR10336:SF92 - PHOSPHOINOSITIDE PHOSPHOLIPASE C 2-RELATED (1 of 3)
Pp3c15_10270.mRNA	II	2274	NA	PHYPA_019566, Mlo1	MLO-like protein 13
Pp3c8_22580.mRNA	II	2291	NA	PHYPA_011943, PpHAK13	probable potassium transporter 17
Pp3c5_9400.mRNA	II	2301	NA	IPT4	tRNA dimethylallyltransferase 9-like
Pp3c5_9400.mRNA	II	2301	NA	IPT4	tRNA dimethylallyltransferase 9-like
Pp3c24_11460.mRNA	II	2368	NA	CLASP	K16578 - CLIP-associating protein 1/2 (CLASP1_2) (1 of 4)
Pp3c16_5660.mRNA	II	2376	NA	ABCI12,abci12	PTHR33514:SF3 - PROTEIN ABCI12, CHLOROPLASTIC (1 of 1)
Pp3c5_3300.mRNA	II	2377	NA	hpl,HPL	4.2.1.92 - Hydroperoxide dehydratase / Hydroperoxide isomerase (1 of 3)
Pp3c8_2940.mRNA	II	2440	NA	PRT6-3	K11978 - E3 ubiquitin-protein ligase UBR3 [EC:6.3.2.19] (UBR3) (1 of 5)
Pp3c14_26140.mRNA	II	2462	NA	VAMP72B2,vamp72b2	K08511 - vesicle-associated membrane protein 72 (ATVAMP72) (1 of 5)
Pp3c22_2650.mRNA	II	2520	NA	abca6,ABCA6	PTHR19229//PTHR19229:SF127 - ATP-BINDING CASSETTE TRANSPORTER SUBFAMILY A ABCA // SUBFAMILY NOT NAMED (1 of 4)
Pp3c3_20740.mRNA	II	2525	NA	LOG	PTHR31223:SF17 - CYTOKININ RIBOSIDE 5'-MONOPHOSPHATE PHOSPHORIBOHYDROLASE LOG3-RELATED (1 of 4)
Pp3c21_19690.mRNA	II	2575	NA	hfo1512,HFO1512	K11254 - histone H4 (H4) (1 of 14)
Pp3c5_20740.mRNA	II	2597	NA	rdr1503,RDR1503	2.7.7.48 - RNA-directed RNA polymerase / RNA nucleotidyltransferase (RNA-directed) (1 of 5)
Pp3c4_6620.mRNA	II	2603	NA	agp1,AGP1	2.7.1.107 - Diacylglycerol kinase (ATP) / Diglyceride kinase (1 of 16)
Pp3c17_4180.mRNA	II	2636	NA	ALDH3b,aldh3b	K00128 - aldehyde dehydrogenase (NAD+) (E1.2.1.3) (1 of 8)
Pp3c18_10140.mRNA	II	2644	NA	PHYPA_022952, CRTAC-2	cartilage acidic protein 1-like
Pp3c14_21020.mRNA	II	2768	NA	HDA1511,hda1511	PTHR10625:SF102 - HISTONE DEACETYLASE 10 (1 of 1)
Pp3c21_8300.mRNA	II	2794	NA	FTR1,ftr1	K07243 - high-affinity iron transporter (FTR, efeU) (1 of 3)
Pp3c16_7600.mRNA	II	2837	NA	CHK2	NA
Pp3c24_18010.mRNA	II	2846	NA	CHS5.1,CHS5.2	K00660 - chalcone synthase (CHS) (1 of 19)
Pp3c18_10540.mRNA	II	2854	NA	PHYPA_022962, CslC2	probable xyloglucan glycosyltransferase 5
Pp3c22_15350.mRNA	II	2870	NA	4CL3	6.2.1.12 - 4-coumarate--CoA ligase / 4-coumaryl-CoA synthetase (1 of 6)
Pp3c9_21330.mRNA	II	2895	NA	ARFd1	PTHR31384:SF3 - AUXIN RESPONSE FACTOR 6 (1 of 10)
Pp3c21_20650.mRNA	II	2898	NA	CHS6	2.3.1.74 - Naringenin-chalcone synthase / Flavonone synthase (1 of 35)
Pp3c5_7610.mRNA	II	2944	NA	PHYPA_007374, PpPPR_79	pentatricopeptide repeat-containing protein At1g11290, chloroplastic-like
Pp3c22_1440.mRNA	II	2979	NA	PHYPA_026564, CslC3	probable xyloglucan glycosyltransferase 5
Pp3c8_11160.mRNA	II	3029	NA	ARR-A	PTHR26402:SF507 - TWO-COMPONENT RESPONSE REGULATOR ARR8-RELATED (1 of 2)
Pp3c3_20420.mRNA	II	3035	NA	PLC5,plc5	K05857 - phosphatidylinositol phospholipase C, delta (PLCD) (1 of 7)
Pp3c19_6330.mRNA	II	3072	NA	CHS3.3	K00660 - chalcone synthase (CHS) (1 of 19)
Pp3c23_890.mRNA	II	3081	NA	PHYPA_027501, MurC, PpMurC	UDP-N-acetylmuramate--L-alanine ligase-like
Pp3c14_6070.mRNA	II	3104	NA	ABCA2,abca2	PTHR19229 - ATP-BINDING CASSETTE TRANSPORTER SUBFAMILY A ABCA (1 of 7)
Pp3c15_13020.mRNA	II	3124	NA	LOX8B,lox8b	1.13.11.31 - Arachidonate 12-lipoxygenase / 12-lipoxygenase (1 of 6)
Pp3c19_6250.mRNA	II	3178	NA	CHS3.1,PpCHS3.2	K00660 - chalcone synthase (CHS) (1 of 19)
Pp3c1_36400.mRNA	II	3207	NA	prmt1507,PRMT1507	K11434 - protein arginine N-methyltransferase 1 (PRMT1) (1 of 4)
Pp3c1_28210.mRNA	II	3230	NA	raba23,RABA23	K07904 - Ras-related protein Rab-11A (RAB11A) (1 of 11)
Pp3c16_19970.mRNA	II	3248	NA	RSL5	uncharacterized LOC112293574
Pp3c15_12980.mRNA	II	3263	NA	PHYPA_019686, lox2:Pp:1	linoleate 9S-lipoxygenase-like
Pp3c15_12980.mRNA	II	3263	NA	PHYPA_019686, lox2:Pp:1	linoleate 9S-lipoxygenase-like
Pp3c12_19450.mRNA	II	3319	NA	elip1.6,ELIP1.6	PTHR14154:SF5 - EARLY LIGHT-INDUCED PROTEIN 1, CHLOROPLASTIC-RELATED (1 of 20)
Pp3c2_21130.mRNA	II	3341	NA	ck1a1,CK1A1	K03097 - casein kinase II subunit alpha (CSNK2A) (1 of 4)
Pp3c22_4590.mRNA	II	3403	NA	CLE5	NA
Pp3c3_1510.mRNA	II	3458	NA	etr1,ETR1	K14509 - ethylene receptor (ETR, ERS) (1 of 7)
Pp3c16_17460.mRNA	II	3475	NA	RABE11,rabe11	PTHR24073:SF561 - GTP-BINDING PROTEIN ARA-3-RELATED (1 of 1)
Pp3c26_370.mRNA	II	3478	NA	PHYPA_030032	endoribonuclease Dicer homolog 4-like
Pp3c2_30620.mRNA	II	3496	NA	CHS01	K00660 - chalcone synthase (CHS) (1 of 19)
Pp3c22_21950.mRNA	II	3507	NA	PHYPA_027426	high-affinity nitrate transporter-activating protein 2.1-like
Pp3c27_4820.mRNA	II	3525	NA	PHYPA_030934, PpGA2ox3	gibberellin 2-beta-dioxygenase 8-like
Pp3c2_27350.mRNA	II	3550	NA	PHYPA_003265	uncharacterized LOC112278875
Pp3c16_13830.mRNA	II	3571	NA	ABCG17,ABCG27,abcg17,abcg27	PTHR19241:SF307 - ABC TRANSPORTER G FAMILY MEMBER 34-RELATED (1 of 15)
Pp3c16_8800.mRNA	II	3695	NA	ABCC10,abcc10	3.6.3.44 - Xenobiotic-transporting ATPase / Steroid-transporting ATPase (1 of 33)
Pp3c25_4870.mRNA	II	3747	NA	PHYPA_029589, PprecA2, RecA	DNA repair protein recA homolog 1, chloroplastic-like
Pp3c23_19130.mRNA	II	3823	NA	SPR2	PTHR31355:SF7 - MICROTUBULE-ASSOCIATED PROTEIN SPIRAL2-LIKE-RELATED (1 of 4)
Pp3c5_4920.mRNA	II	3837	NA	PHYPA_007259, PpGA20ox1	flavanone 3-dioxygenase 2-like
Pp3c23_7840.mRNA	II	3851	NA	RABA32,raba32	KOG0087 - GTPase Rab11/YPT3, small G protein superfamily (1 of 13)
Pp3c22_21970.mRNA	II	3984	NA	PHYPA_027428	high-affinity nitrate transporter 2.1-like
Pp3c16_16980.mRNA	II	4031	NA	ykt6a1,YKT6A1	K08516 - synaptobrevin homolog YKT6 (YKT6) (1 of 2)
Pp3c10_25070.mRNA	II	4035	NA	ARFB1B2,arfb1b2	K07937 - ADP-ribosylation factor 1 (ARF1) (1 of 14)
Pp3c18_12280.mRNA	II	4062	NA	HTR1515,htr1515,HTR1510,htr1510	K11253 - histone H3 (H3) (1 of 17)
Pp3c11_14160.mRNA	II	4070	NA	PRMT1505,prmt1505	K05931 - histone-arginine methyltransferase CARM1 [EC:2.1.1.125] (CARM1, PRMT4) (1 of 2)
Pp3c11_21510.mRNA	II	4103	NA	ARR-B	K14491 - two-component response regulator ARR-B family (ARR-B) (1 of 5)
Pp3c10_13960.mRNA	II	4108	NA	CHLH1,CHLH2,chlh2,chlh1	K03403 - magnesium chelatase subunit H (chlH, bchH) (1 of 2)
Pp3c24_17830.mRNA	II	4173	NA	CYP78A27,cyp78a27	1.14.13.21 - Flavonoid 3'-monooxygenase / Flavonoid 3'-hydroxylase (1 of 19)
Pp3c7_24350.mRNA	II	4224	NA	PHYPA_010807	protein disulfide isomerase-like 1-4
Pp3c11_25550.mRNA	II	4302	NA	cpk17,CPK17	PF00069//PF13202//PF13499 - Protein kinase domain (Pkinase) // EF hand (EF-hand_5) // EF-hand domain pair (EF-hand_7) (1 of 1)
Pp3c10_2600.mRNA	II	4356	NA	PATPB1501,patpb1501	K03066 - 26S proteasome regulatory subunit T6 (PSMC5, RPT6) (1 of 2)
Pp3c13_8290.mRNA	IX	1	PT	DUF547 domain containing	PF04784//PF14389 - Protein of unknown function, DUF547 (DUF547) // Leucine-zipper of ternary complex factor MIP1 (Lzipper-MIP1) (1 of 10)
Pp3c5_21130.mRNA	IX	2	TF	VOZ	PTHR33873:SF1 - TRANSCRIPTION FACTOR VOZ1 (1 of 3)
Pp3c3_31770.mRNA	IX	3	TF	PHYPA_005237, MADS3, PpMADS3	transcription factor CAULIFLOWER-like
Pp3c3_17380.mRNA	IX	4	TR	SET	PTHR22884//PTHR22884:SF366 - SET DOMAIN PROTEINS // SUBFAMILY NOT NAMED (1 of 2)
Pp3c11_13860.mRNA	IX	5	TF	AP2/EREBP	PF00847//PF13891 - AP2 domain (AP2) // Potential DNA-binding domain (zf-C3Hc3H) (1 of 4)
Pp3c18_15340.mRNA	IX	6	TR	OFP	PTHR33057:SF11 - GB (1 of 10)
Pp3c1_7740.mRNA	IX	7	TF	AP2/EREBP	K09286 - EREBP-like factor (EREBP) (1 of 16)
Pp3c7_5970.mRNA	IX	8	TR	GNAT	PTHR23091:SF4 - ARD1 HOMOLOG A, N-ACETYLTRANSFERASE (1 of 2)
Pp3c21_15150.mRNA	IX	9	TF	bHLH	PTHR11514:SF37 - TRANSCRIPTION FACTOR EGL1-RELATED (1 of 3)
Pp3c5_7920.mRNA	IX	10	TF	CSD	KOG3070 - Predicted RNA-binding protein containing PIN domain and invovled in translation or RNA processing (1 of 3)
Pp3c12_16950.mRNA	IX	11	TR	PcG_MSI	K14848 - ribosome assembly protein RRB1 (RRB1, GRWD1) (1 of 1)
Pp3c16_210.mRNA	IX	12	TR	Jumonji_Other	PTHR12549:SF16 - HISTONE H3MK9 DEMETHYLASE (1 of 2)
Pp3c15_12800.mRNA	IX	13	TR	SET	PTHR12197:SF138 - SET AND MYND DOMAIN-CONTAINING PROTEIN DDB_G0292140 (1 of 1)
Pp3c4_25990.mRNA	IX	14	TR	IWS1	K03145 - transcription elongation factor S-II (TFIIS) (1 of 3)
Pp3c20_14020.mRNA	IX	15	TR	PHD	PF00628 - PHD-finger (PHD) (1 of 56)
Pp3c17_8330.mRNA	IX	16	TR	TRAF	K14508 - regulatory protein NPR1 (NPR1) (1 of 4)
Pp3c14_5130.mRNA	IX	17	TF	MYB-related	K09522 - DnaJ homolog subfamily C member 2 (DNAJC2) (1 of 3)
Pp3c24_20920.mRNA	IX	18	TR	SET	PTHR22884:SF296 - HISTONE-LYSINE N-METHYLTRANSFERASE SETD1B (1 of 1)
Pp3c23_12600.mRNA	IX	19	TF	MYB-related	PTHR12374:SF20 - TRANSCRIPTIONAL ADAPTER 2-ALPHA (1 of 2)
Pp3c22_5980.mRNA	IX	20	TR	NFC1501,nfc1501	PTHR22850:SF82 - HISTONE-BINDING PROTEIN RBBP7 (1 of 1)
Pp3c6_10390.mRNA	IX	21	TR	CHR1544,chr1544	K11367 - chromodomain-helicase-DNA-binding protein 1 [EC:3.6.4.12] (CHD1) (1 of 2)
Pp3c8_14490.mRNA	IX	22	TR	PHD	KOG4443 - Putative transcription factor HALR/MLL3, involved in embryonic development (1 of 1)
Pp3c5_19940.mRNA	IX	23	TR	SWI/SNF_SNF2	K11367 - chromodomain-helicase-DNA-binding protein 1 [EC:3.6.4.12] (CHD1) (1 of 2)
Pp3c21_10800.mRNA	IX	24	TR	CHR1504,chr1504	PTHR10799:SF788 - CHROMODOMAIN-HELICASE-DNA-BINDING PROTEIN MI-2 HOMOLOG (1 of 3)
Pp3c3_25240.mRNA	IX	25	TF	C3H	PTHR12620:SF4 - ZINC FINGER CCCH DOMAIN-CONTAINING PROTEIN 5 (1 of 1)
Pp3c4_2250.mRNA	IX	26	TF	MYB-related	PF03909 - BSD domain (BSD) (1 of 10)
Pp3c6_21780.mRNA	IX	27	TR	TRAF	NA
Pp3c4_21970.mRNA	IX	28	TR	Jumonji_Other	K15601 - lysine-specific demethylase 3 [EC:1.14.11.-] (KDM3) (1 of 4)
Pp3c15_24310.mRNA	IX	29	TF	arid1502,ARID1502	PTHR15348:SF0 - PROTEIN DEAD RINGER (1 of 1)
Pp3c4_9670.mRNA	IX	30	PT	DUF296 domain containing	PTHR31500:SF0 - AT HOOK MOTIF DNA-BINDING FAMILY PROTEIN (1 of 7)
Pp3c18_18510.mRNA	IX	31	TF	mTERF	PTHR13068:SF3 - MTERF DOMAIN-CONTAINING PROTEIN 1, MITOCHONDRIAL (1 of 1)
Pp3c17_1730.mRNA	IX	32	TF	MYB-related	K09522 - DnaJ homolog subfamily C member 2 (DNAJC2) (1 of 3)
Pp3c14_90.mRNA	IX	33	TR	chr1522,CHR1522	K11786 - ATP-dependent helicase STH1/SNF2 [EC:3.6.4.-] (STH1_SNF2) (1 of 1)
Pp3c17_5410.mRNA	IX	34	TR	Jumonji_Other	K15601 - lysine-specific demethylase 3 [EC:1.14.11.-] (KDM3) (1 of 4)
Pp3c14_22150.mRNA	IX	35	TR	SWI/SNF_SNF2	K10779 - transcriptional regulator ATRX [EC:3.6.4.12] (ATRX) (1 of 1)
Pp3c19_22680.mRNA	IX	36	TF	C3H	PF00642 - Zinc finger C-x8-C-x5-C-x3-H type (and similar) (zf-CCCH) (1 of 43)
Pp3c7_16800.mRNA	IX	37	TF	MYB-related	K04650 - nuclear receptor co-repressor 1 (NCOR1, N-CoR) (1 of 4)
Pp3c18_13500.mRNA	IX	38	TR	chr1510,CHR1510	K15710 - E3 ubiquitin-protein ligase SHPRH [EC:3.6.4.- 6.3.2.19] (SHPRH) (1 of 1)
Pp3c6_23240.mRNA	IX	39	TF	CSD	KOG3070 - Predicted RNA-binding protein containing PIN domain and invovled in translation or RNA processing (1 of 3)
Pp3c16_6910.mRNA	IX	40	TF	VOZ	PTHR33873:SF1 - TRANSCRIPTION FACTOR VOZ1 (1 of 3)
Pp3c21_12190.mRNA	IX	41	TR	OFP	PTHR33057:SF11 - GB (1 of 10)
Pp3c12_10900.mRNA	IX	42	TF	MYB-related	PTHR31499:SF2 - MYB FAMILY TRANSCRIPTION FACTOR APL (1 of 13)
Pp3c8_11400.mRNA	IX	43	TF	Zinc finger, MIZ type	PTHR10782:SF34 - E3 SUMO-PROTEIN LIGASE SIZ1 (1 of 5)
Pp3c2_37790.mRNA	IX	44	TR	PHD	K17586 - PHD and RING finger domain-containing protein 1 (PHRF1) (1 of 1)
Pp3c19_7630.mRNA	IX	45	TR	SET	PTHR12197:SF165 - HISTONE-LYSINE N-METHYLTRANSFERASE ASHR1 (1 of 1)
Pp3c1_5460.mRNA	IX	46	PT	DUF296 domain containing	PF03479 - Domain of unknown function (DUF296) (DUF296) (1 of 13)
Pp3c22_17280.mRNA	IX	47	TR	SET	PTHR22884:SF299 - HISTONE-LYSINE N-METHYLTRANSFERASE SUVR5 (1 of 4)
Pp3c10_16370.mRNA	IX	48	TF	C3H	2.1.1.35 - tRNA (uracil(54)-C(5))-methyltransferase / tRNA:m(5)U(54)-methyltransferase (1 of 1)
Pp3c15_19200.mRNA	IX	49	TR	GNAT	K11303 - histone acetyltransferase 1 (HAT1, KAT1) (1 of 1)
Pp3c1_2540.mRNA	IX	50	TF	pal1a,PAL1A	PF03514 - GRAS domain family (GRAS) (1 of 43)
Pp3c13_21910.mRNA	IX	51	TR	SET	PTHR12197:SF75 - HISTONE-LYSINE N-METHYLTRANSFERASE ATXR2 (1 of 1)
Pp3c1_3340.mRNA	IX	52	TR	SWI/SNF_SNF2	K11665 - DNA helicase INO80 [EC:3.6.4.12] (INO80, INOC1) (1 of 1)
Pp3c19_11620.mRNA	IX	53	TF	SRT1501,srt1501	PTHR11085:SF20 - NAD-DEPENDENT PROTEIN DEACETYLASE SIRTUIN-6 (1 of 1)
Pp3c11_24630.mRNA	IX	54	TR	Jumonji_Other	KOG0958 - DNA damage-responsive repressor GIS1/RPH1, jumonji superfamily (1 of 1)
Pp3c7_3780.mRNA	IX	55	TF	mTERF	PTHR13068:SF13 - MITOCHONDRIAL TRANSCRIPTION TERMINATION FACTOR FAMILY PROTEIN (1 of 2)
Pp3c12_7090.mRNA	IX	56	TR	EBP1503,ebp1503	1.14.11.27 - [Histone H3]-lysine-36 demethylase / JmjC domain-containing histone demethylase 1A (1 of 18)
Pp3c4_6930.mRNA	IX	57	TF	CCAAT_HAP5	PTHR10252:SF36 - HISTONE SUPERFAMILY PROTEIN (1 of 1)
Pp3c9_8270.mRNA	IX	58	TR	SET	K11419 - histone-lysine N-methyltransferase SUV39H (SUV39H, CLR4) (1 of 1)
Pp3c12_25750.mRNA	IX	59	TR	SWI/SNF_SNF2	PTHR10799:SF65 - CHROMATIN MODIFICATION-RELATED PROTEIN EAF1 (1 of 1)
Pp3c26_4720.mRNA	IX	60	TR	TRAF	PTHR15197:SF0 - COILIN (1 of 2)
Pp3c6_15100.mRNA	IX	61	TR	PHD	PF15870 - ElonginA binding-protein 1 (EloA-BP1) (1 of 1)
Pp3c1_8100.mRNA	IX	62	TR	PHD	PTHR22880:SF34 - ATP-DEPENDENT CHROMATIN ASSEMBLY FACTOR LARGE SUBUNIT-RELATED (1 of 2)
Pp3c9_25220.mRNA	IX	63	TF	ARID1503,arid1503	PTHR15348:SF6 - AT-RICH INTERACTIVE DOMAIN-CONTAINING PROTEIN 5-RELATED (1 of 1)
Pp3c10_13640.mRNA	IX	64	PT	DUF246 domain containing/O-FucT	PTHR31818:SF0 - PROTEIN ROOT HAIR SPECIFIC 17 (1 of 3)
Pp3c24_19390.mRNA	IX	65	PT	DUF246 domain containing/O-FucT	PTHR31288:SF10 - O-FUCOSYLTRANSFERASE FAMILY PROTEIN (1 of 6)
Pp3c6_8120.mRNA	IX	66	TR	DDT	PTHR14140:SF27 - PROTEIN SHISA-5 (1 of 4)
Pp3c15_19270.mRNA	IX	67	TR	NFC1502,nfc1502	PTHR22850:SF85 - WD-40 REPEAT-CONTAINING PROTEIN MSI4-RELATED (1 of 1)
Pp3c11_23240.mRNA	IX	68	TF	MYB-related	PTHR21689 - LIN-9 (1 of 2)
Pp3c14_19990.mRNA	IX	69	TR	SDG1508.1,sdg1508.1	PF00856//PF13771//PF13831 - SET domain (SET) // PHD-like zinc-binding domain (zf-HC5HC2H) // PHD-finger (PHD_2) (1 of 1)
Pp3c19_15660.mRNA	IX	70	TF	C3H	K13107 - RNA-binding motif protein, X-linked 2 (RBMX2, IST3) (1 of 1)
Pp3c5_9820.mRNA	IX	71	TF	FHA	PTHR22593:SF8 - PARALLEL SPINDLE 1 PROTEIN (1 of 4)
Pp3c7_17700.mRNA	IX	72	TF	AP2/EREBP	PF00847//PF13891 - AP2 domain (AP2) // Potential DNA-binding domain (zf-C3Hc3H) (1 of 4)
Pp3c11_23530.mRNA	IX	73	TR	SET	K11426 - SET and MYND domain-containing protein (SMYD) (1 of 4)
Pp3c12_3460.mRNA	IX	74	TF	hac1502,HAC1502	K04498 - E1A/CREB-binding protein (EP300, CREBBP, KAT3) (1 of 2)
Pp3c1_33770.mRNA	IX	75	TR	SET	PTHR22884:SF276 - HISTONE-LYSINE N-METHYLTRANSFERASE, H3 LYSINE-36 SPECIFIC (1 of 2)
Pp3c25_10710.mRNA	IX	76	TR	SWI/SNF_SNF2	PTHR10799//PTHR10799:SF743 - SWI/SNF-RELATED MATRIX-ASSOCIATED ACTIN-DEPENDENT REGULATOR OF CHROMATIN SUBFAMILY-RELATED // SUBFAMILY NOT NAMED (1 of 1)
Pp3c4_14090.mRNA	IX	77	TF	PHYPA_006189, Nbs1	nijmegen breakage syndrome 1 protein-like
Pp3c17_13070.mRNA	IX	78	TF	PHYPA_022001, m7	agamous-like MADS-box protein AGL104
Pp3c16_15118.mRNA	IX	79	TF	HD	PF05066 - HB1, ASXL, restriction endonuclease HTH domain (HARE-HTH) (1 of 2)
Pp3c9_4400.mRNA	IX	80	TR	HMG	K09272 - structure-specific recognition protein 1 (SSRP1) (1 of 1)
Pp3c2_10000.mRNA	IX	81	TR	SET	PTHR22884//PTHR22884:SF351 - SET DOMAIN PROTEINS // SUBFAMILY NOT NAMED (1 of 3)
Pp3c15_23590.mRNA	IX	82	TR	CHR1450,chr1450	K10841 - DNA excision repair protein ERCC-6 (ERCC6, CSB, RAD26) (1 of 1)
Pp3c3_11220.mRNA	IX	83	TR	CHR1532,chr1532	K15192 - TATA-binding protein-associated factor [EC:3.6.4.-] (BTAF1, MOT1) (1 of 1)
Pp3c14_17210.mRNA	IX	84	TR	hdma1502,HDMA1502	PTHR10742:SF210 - LYSINE-SPECIFIC HISTONE DEMETHYLASE 1 HOMOLOG 2 (1 of 2)
Pp3c1_12940.mRNA	IX	85	TF	C3H	PTHR12547:SF63 - ZINC FINGER CCCH DOMAIN-CONTAINING PROTEIN 37-RELATED (1 of 2)
Pp3c24_16720.mRNA	IX	86	TR	PHD	PF00628//PF01426 - PHD-finger (PHD) // BAH domain (BAH) (1 of 8)
Pp3c2_35860.mRNA	IX	87	TR	SET	PTHR22884:SF285 - HISTONE-LYSINE N-METHYLTRANSFERASE ASHR3 (1 of 1)
Pp3c17_1175.mRNA	IX	88	TF	MYB-related	PTHR22881//PTHR22881:SF14 - BROMODOMAIN CONTAINING PROTEIN // SUBFAMILY NOT NAMED (1 of 2)
Pp3c4_15980.mRNA	IX	89	TF	C3H	PF00642//PF01805 - Zinc finger C-x8-C-x5-C-x3-H type (and similar) (zf-CCCH) // Surp module (Surp) (1 of 2)
Pp3c15_1350.mRNA	IX	90	TF	arid1504,ARID1504	PF01388 - ARID/BRIGHT DNA binding domain (ARID) (1 of 10)
Pp3c5_28980.mRNA	IX	91	TF	bHLH	PTHR23042:SF67 - TRANSCRIPTION FACTOR ILR3-RELATED (1 of 3)
Pp3c7_8710.mRNA	IX	92	TR	Jumonji_Other	PTHR10694:SF38 - LYSINE-SPECIFIC DEMETHYLASE REF6 (1 of 2)
Pp3c18_19045.mRNA	IX	93	TR	PHD	PTHR10799:SF788 - CHROMODOMAIN-HELICASE-DNA-BINDING PROTEIN MI-2 HOMOLOG (1 of 3)
Pp3c1_39760.mRNA	IX	94	TF	ppma11,PPMA11	K09265 - MADS-box transcription factor, other eukaryote (K09265) (1 of 2)
Pp3c16_14340.mRNA	IX	95	TR	chr1501,CHR1501	PTHR10799:SF573 - TRANSCRIPTION TERMINATION FACTOR 2 (1 of 2)
Pp3c10_2280.mRNA	IX	96	TR	chr1535,CHR1535	K11643 - chromodomain-helicase-DNA-binding protein 4 (CHD4, MI2B) (1 of 7)
Pp3c3_30220.mRNA	IX	97	TR	SWI/SNF_SNF2	K11320 - E1A-binding protein p400 [EC:3.6.4.-] (EP400) (1 of 2)
Pp3c1_22860.mRNA	IX	98	TF	mTERF	K15032 - mTERF domain-containing protein, mitochondrial (MTERFD) (1 of 14)
Pp3c26_5950.mRNA	IX	99	TR	chr1506,CHR1506	K14439 - SWI/SNF-related matrix-associated actin-dependent regulator of chromatin subfamily A containing DEAD/H box 1 (SMARCAD1) (1 of 3)
Pp3c1_28750.mRNA	IX	100	TR	SET	PTHR22884//PTHR22884:SF351 - SET DOMAIN PROTEINS // SUBFAMILY NOT NAMED (1 of 3)
Pp3c12_14370.mRNA	IX	101	TF	HB10	homeobox-leucine zipper protein HOX32-like
Pp3c12_14370.mRNA	IX	101	TF	HB10	homeobox-leucine zipper protein HOX32-like
Pp3c12_14370.mRNA	IX	101	TF	HB10	homeobox-leucine zipper protein HOX32-like
Pp3c7_3340.mRNA	IX	102	TR	SWI/SNF_SNF2	K11654 - SWI/SNF-related matrix-associated actin-dependent regulator of chromatin subfamily A member 5 [EC:3.6.4.-] (SMARCA5, SNF2H, ISWI) (1 of 2)
Pp3c17_12880.mRNA	IX	103	TF	ABI3/VP1	PF02362 - B3 DNA binding domain (B3) (1 of 58)
Pp3c19_9920.mRNA	IX	104	TR	SET	2.1.1.43 - Histone-lysine N-methyltransferase / Protein-lysine N-methyltransferase (1 of 70)
Pp3c4_14410.mRNA	IX	105	TF	C3H	1.3.1.89 - tRNA-dihydrouridine(47) synthase (NAD(P)(+)) / tRNA-dihydrouridine synthase 3 (1 of 1)
Pp3c5_20850.mRNA	IX	106	TR	Med7	K15148 - mediator of RNA polymerase II transcription subunit 7 (MED7) (1 of 1)
Pp3c9_12970.mRNA	IX	107	PT	DUF246 domain containing/O-FucT	PTHR31818:SF0 - PROTEIN ROOT HAIR SPECIFIC 17 (1 of 3)
Pp3c5_25680.mRNA	IX	108	TF	C3H	K15687 - E3 ubiquitin-protein ligase makorin [EC:6.3.2.19] (MKRN) (1 of 1)
Pp3c7_13740.mRNA	IX	109	PT	BSD domain containing	PTHR31923:SF4 - BSD DOMAIN-CONTAINING PROTEIN (1 of 2)
Pp3c15_5070.mRNA	IX	110	TR	Zinc finger, ZPR1	K06874 - zinc finger protein (K06874) (1 of 2)
Pp3c7_7990.mRNA	IX	111	TF	ABI3/VP1	PTHR23336:SF10 - B3 DOMAIN-CONTAINING TRANSCRIPTION REPRESSOR VAL1-RELATED (1 of 5)
Pp3c11_17150.mRNA	IX	112	TF	FHA	K11674 - microspherule protein 1 (MCRS1, INO80Q) (1 of 1)
Pp3c12_870.mRNA	IX	113	TR	TRAF	PTHR24411:SF35 - BTB/POZ AND MATH DOMAIN-CONTAINING PROTEIN 1-RELATED (1 of 4)
Pp3c19_9550.mRNA	IX	114	TF	RB	PTHR13742 - RETINOBLASTOMA-ASSOCIATED PROTEIN RB -RELATED (1 of 5)
Pp3c21_15940.mRNA	IX	115	TR	GNAT	K07739 - elongator complex protein 3 [EC:2.3.1.48] (ELP3, KAT9) (1 of 2)
Pp3c14_6480.mRNA	IX	116	TR	Jumonji_Other	K15601 - lysine-specific demethylase 3 [EC:1.14.11.-] (KDM3) (1 of 4)
Pp3c27_3890.mRNA	IX	117	TR	SWI/SNF_SNF2	PTHR10799:SF640 - NUCLEAR PROTEIN STH1/NPS1 (1 of 1)
Pp3c1_22210.mRNA	IX	118	TR	PHD	PTHR24098:SF9 - ACYL-COA N-ACYLTRANSFERASE DOMAIN-CONTAINING PROTEIN-RELATED (1 of 1)
Pp3c10_16280.mRNA	IX	119	TF	Sir2	PTHR11085 - CHROMATIN REGULATORY PROTEIN SIR2 (1 of 6)
Pp3c3_11980.mRNA	IX	120	TF	PHYPA_004316	transcription factor-like protein DPB
Pp3c4_5300.mRNA	IX	121	TF	C3HDZ3	homeobox-leucine zipper protein HOX32-like
Pp3c4_5300.mRNA	IX	121	TF	C3HDZ3	homeobox-leucine zipper protein HOX32-like
Pp3c5_6070.mRNA	IX	122	TF	CSD	K18754 - protein lin-28 (LIN28) (1 of 1)
Pp3c12_1320.mRNA	IX	123	TF	MYB-related	K09522 - DnaJ homolog subfamily C member 2 (DNAJC2) (1 of 3)
Pp3c14_2650.mRNA	IX	124	TR	CHR1521,chr1521	K11643 - chromodomain-helicase-DNA-binding protein 4 (CHD4, MI2B) (1 of 7)
Pp3c13_19810.mRNA	IX	125	TR	PHD	PTHR13793:SF5 - HISTONE-LYSINE N-METHYLTRANSFERASE ATX4-RELATED (1 of 2)
Pp3c4_7320.mRNA	IX	126	TF	PHYPA_005891, PpABI3C	B3 domain-containing transcription factor ABI3-like
Pp3c22_130.mRNA	IX	127	TF	NAC	PTHR31079:SF6 - NAC DOMAIN CONTAINING PROTEIN 73 (1 of 2)
Pp3c6_7710.mRNA	IX	128	TR	sdg1512,SDG1512	PTHR13793:SF100 - HISTONE-LYSINE N-METHYLTRANSFERASE ATX1-RELATED (1 of 3)
Pp3c1_21290.mRNA	IX	129	PT	BSD domain containing	PTHR16019 - SYNAPSE-ASSOCIATED PROTEIN (1 of 2)
Pp3c21_7570.mRNA	IX	130	TF	MYB-related	PTHR24413:SF124 - REGULATORY PROTEIN NPR3-RELATED (1 of 1)
Pp3c3_23940.mRNA	IX	131	TF	SBP	PTHR31251:SF1 - SQUAMOSA PROMOTER-BINDING-LIKE PROTEIN 10-RELATED (1 of 4)
Pp3c1_27440.mRNA	IX	132	TF	STEMIN1	PTHR31194//PTHR31194:SF9 - SHN SHINE , DNA BINDING / TRANSCRIPTION FACTOR // SUBFAMILY NOT NAMED (1 of 3)
Pp3c16_16990.mRNA	IX	133	TR	chr1524,CHR1524	K14440 - SWI/SNF-related matrix-associated actin-dependent regulator of chromatin subfamily A-like protein 1 [EC:3.6.4.12] (SMARCAL1, HARP) (1 of 1)
Pp3c3_11670.mRNA	IX	134	TF	PHYPA_004299, PPLFY2	floricaula/leafy-like protein FL1
Pp3c8_1620.mRNA	IX	135	TF	CCAAT_HAP5	PTHR10252//PTHR10252:SF40 - HISTONE-LIKE TRANSCRIPTION FACTOR CCAAT-RELATED // SUBFAMILY NOT NAMED (1 of 2)
Pp3c24_14110.mRNA	IX	136	TR	sdg1537,SDG1537	PF00628//PF00856 - PHD-finger (PHD) // SET domain (SET) (1 of 1)
Pp3c11_22580.mRNA	IX	137	TR	Med6	K15128 - mediator of RNA polymerase II transcription subunit 6 (MED6) (1 of 1)
Pp3c24_2690.mRNA	IX	138	TF	mTERF	K15032 - mTERF domain-containing protein, mitochondrial (MTERFD) (1 of 14)
Pp3c19_8310.mRNA	IX	139	TF	DELLAa,dellaA	K14494 - DELLA protein (DELLA) (1 of 2)
Pp3c5_1140.mRNA	IX	140	TF	bHLH	PTHR31945:SF11 - TRANSCRIPTION FACTOR ABORTED MICROSPORES (1 of 6)
Pp3c12_14900.mRNA	IX	141	TF	FHA	K13216 - nuclear inhibitor of protein phosphatase 1 [EC:3.1.4.-] (PPP1R8, NIPP1) (1 of 1)
Pp3c3_37320.mRNA	IX	142	TR	SET	PTHR12197:SF126 - SET DOMAIN PROTEIN 35 (1 of 2)
Pp3c2_17910.mRNA	IX	143	TR	nfe1502,NFE1502	PF02791//PF10537//PF15613//PF15614 - DDT domain (DDT) // ATP-utilising chromatin assembly and remodelling N-terminal (WAC_Acf1_DNA_bd) // WSTF, HB1, Itc1p, MBD9 motif 2 (WHIM2) // WSTF, HB1, Itc1p, MBD9 motif 3 (WHIM3) (1 of 1)
Pp3c1_27630.mRNA	IX	144	TF	AP2/EREBP	PTHR31190:SF27 - ETHYLENE-RESPONSIVE TRANSCRIPTION FACTOR CRF1-RELATED (1 of 7)
Pp3c22_22940.mRNA	IX	145	TR	PHYPA_027456, PpCLF	histone-lysine N-methyltransferase EZA1-like
Pp3c22_22940.mRNA	IX	145	TR	PHYPA_027456, PpCLF	histone-lysine N-methyltransferase EZA1-like
Pp3c5_20190.mRNA	IX	146	TR	SET	KOG1084 - Transcription factor TCF20 (1 of 1)
Pp3c23_21450.mRNA	IX	147	TF	AP2/EREBP	PF00847 - AP2 domain (AP2) (1 of 150)
Pp3c14_18250.mRNA	IX	148	TR	TRAF	PTHR24413:SF115 - KELCH-LIKE PROTEIN 11 (1 of 2)
Pp3c17_17740.mRNA	IX	149	TF	C2C2_Dof	K11346 - inhibitor of growth protein 4 (ING4) (1 of 2)
Pp3c2_30770.mRNA	IX	150	TF	PAL1B,pal1b	PF03514 - GRAS domain family (GRAS) (1 of 43)
Pp3c3_9950.mRNA	IX	151	TF	bHLH	K13422 - transcription factor MYC2 (MYC2) (1 of 2)
Pp3c3_5470.mRNA	IX	152	TR	TFb2	K03144 - transcription initiation factor TFIIH subunit 4 (TFIIH4, GTF2H4, TFB2) (1 of 1)
Pp3c3_9970.mRNA	IX	153	TF	bHLH	PTHR11514:SF43 - TRANSCRIPTION FACTOR MYC3-RELATED (1 of 3)
Pp3c11_8780.mRNA	IX	154	TF	MYB-related	K04650 - nuclear receptor co-repressor 1 (NCOR1, N-CoR) (1 of 4)
Pp3c12_4860.mRNA	IX	155	TF	C3H	PTHR12323 - SR-RELATED CTD ASSOCIATED FACTOR 6 (1 of 2)
Pp3c11_13880.mRNA	IX	156	TF	AP2/EREBP	PF00847//PF13891 - AP2 domain (AP2) // Potential DNA-binding domain (zf-C3Hc3H) (1 of 4)
Pp3c25_1230.mRNA	IX	157	TF	C3H	K12836 - splicing factor U2AF 35 kDa subunit (U2AF1) (1 of 2)
Pp3c19_11580.mRNA	IX	158	TR	TRAF	PF00651//PF07707 - BTB/POZ domain (BTB) // BTB And C-terminal Kelch (BACK) (1 of 4)
Pp3c3_27330.mRNA	IX	159	TR	SET	PTHR13271//PTHR13271:SF11 - UNCHARACTERIZED PUTATIVE METHYLTRANSFERASE // SUBFAMILY NOT NAMED (1 of 2)
Pp3c12_22890.mRNA	IX	160	TF	PHYPA_016627, MADS2, PpMADS2	MADS-box transcription factor 3-like
Pp3c21_14490.mRNA	IX	161	TR	RRN3	K15216 - RNA polymerase I-specific transcription initiation factor RRN3 (RRN3, TIFIA) (1 of 3)
Pp3c6_950.mRNA	IX	162	PT	DUF246 domain containing/O-FucT	PF10250 - GDP-fucose protein O-fucosyltransferase (O-FucT) (1 of 32)
Pp3c16_15410.mRNA	IX	163	TF	C3H	K12836 - splicing factor U2AF 35 kDa subunit (U2AF1) (1 of 2)
Pp3c24_3660.mRNA	IX	164	TF	MYB-related	K11314 - transcriptional adapter 2-alpha (TADA2A, ADA2) (1 of 1)
Pp3c9_15975.mRNA	IX	165	TF	MYB-related	PTHR10641:SF674 - MYB DOMAIN PROTEIN 42 (1 of 4)
Pp3c7_18530.mRNA	IX	166	TF	AP2/EREBP	PF00847//PF13891 - AP2 domain (AP2) // Potential DNA-binding domain (zf-C3Hc3H) (1 of 4)
Pp3c10_16040.mRNA	IX	167	TR	HDMA1501,hdma1501	K11450 - lysine-specific histone demethylase 1 [EC:1.-.-.-] (AOF2, LSD1) (1 of 2)
Pp3c22_9950.mRNA	IX	168	TF	ABI3/VP1	PF02362 - B3 DNA binding domain (B3) (1 of 58)
Pp3c7_5480.mRNA	IX	169	TR	DDT	PTHR22880:SF167 - DNA BINDING AND ZINC-FINGER DOMAIN-CONTAINING PROTEIN-RELATED (1 of 1)
Pp3c20_14153.mRNA	IX	170	TF	Zinc finger, MIZ type	KOG0311 - Predicted E3 ubiquitin ligase (1 of 3)
Pp3c12_5150.mRNA	IX	171	TF	BBR/BPC	PTHR24361//PTHR24361:SF355 - MITOGEN-ACTIVATED KINASE KINASE KINASE // SUBFAMILY NOT NAMED (1 of 2)
Pp3c17_19520.mRNA	IX	172	TR	CHR1530,chr1530	K19001 - ATP-dependent DNA helicase (HELLS, DDM1) (1 of 1)
Pp3c26_5120.mRNA	IX	173	TR	IWS1	K03145 - transcription elongation factor S-II (TFIIS) (1 of 3)
Pp3c3_17580.mRNA	IX	174	TF	MYB-related	K12860 - pre-mRNA-splicing factor CDC5/CEF1 (CDC5L, CDC5, CEF1) (1 of 1)
Pp3c2_35750.mRNA	IX	175	TR	DDT	PF00439//PF00628//PF01429//PF02791//PF15612 - Bromodomain (Bromodomain) // PHD-finger (PHD) // Methyl-CpG binding domain (MBD) // DDT domain (DDT) // WSTF, HB1, Itc1p, MBD9 motif 1 (WHIM1) (1 of 1)
Pp3c24_6560.mRNA	IX	176	TF	AS2/LOB	PF03195 - Protein of unknown function DUF260 (DUF260) (1 of 34)
Pp3c16_21680.mRNA	IX	177	TF	bHLH	PTHR11514:SF28 - TRANSCRIPTION FACTOR TT8 (1 of 9)
Pp3c4_23130.mRNA	IX	178	TF	MYB-related	PF00249//PF14379 - Myb-like DNA-binding domain (Myb_DNA-binding) // MYB-CC type transfactor, LHEQLE motif (Myb_CC_LHEQLE) (1 of 22)
Pp3c7_1240.mRNA	IX	179	TF	AP2/EREBP	PF00847 - AP2 domain (AP2) (1 of 150)
Pp3c26_14480.mRNA	IX	180	PT	BSD domain containing	K03141 - transcription initiation factor TFIIH subunit 1 (TFIIH1, GTF2H1, TFB1) (1 of 1)
Pp3c8_17910.mRNA	IX	181	TR	SWI/SNF_SNF2	K10877 - DNA repair and recombination protein RAD54B (RAD54B) (1 of 1)
Pp3c17_11390.mRNA	IX	182	PT	DUF246 domain containing/O-FucT	PTHR31933:SF2 - O-FUCOSYLTRANSFERASE-LIKE PROTEIN (1 of 2)
Pp3c25_12300.mRNA	IX	183	TR	vef1503,VEF1503	KOG2350 - Zn-finger protein joined to JAZF1 (predicted suppressor) (1 of 1)
Pp3c4_20290.mRNA	IX	184	TF	MYB-related	PTHR31499:SF2 - MYB FAMILY TRANSCRIPTION FACTOR APL (1 of 13)
Pp3c13_1310.mRNA	IX	185	TF	MYB-related	PF00249//PF00538 - Myb-like DNA-binding domain (Myb_DNA-binding) // linker histone H1 and H5 family (Linker_histone) (1 of 3)
Pp3c20_8930.mRNA	IX	186	TF	C2C2_GATA	PTHR10071:SF159 - GATA TRANSCRIPTION FACTOR 26-RELATED (1 of 3)
Pp3c1_20290.mRNA	IX	187	TF	C3H	PTHR12547:SF18 - PROTEIN TIS11 (1 of 2)
Pp3c18_6751.mRNA	IX	188	TR	RRN3	K15216 - RNA polymerase I-specific transcription initiation factor RRN3 (RRN3, TIFIA) (1 of 3)
Pp3c6_15430.mRNA	IX	189	TR	ebp1502,EBP1502	PTHR12505 - PHD FINGER TRANSCRIPTION FACTOR (1 of 11)
Pp3c14_18840.mRNA	IX	190	TR	HMG	PTHR13711 - SWI/SNF-RELATED CHROMATIN BINDING PROTEIN (1 of 12)
Pp3c13_19440.mRNA	IX	191	PT	DUF296 domain containing	PTHR31500:SF0 - AT HOOK MOTIF DNA-BINDING FAMILY PROTEIN (1 of 7)
Pp3c17_2880.mRNA	IX	192	TF	CPP	PTHR12446:SF21 - CRC DOMAIN-CONTAINING PROTEIN TSO1-RELATED (1 of 4)
Pp3c14_26270.mRNA	IX	193	TF	MYB-related	PF00249//PF14379 - Myb-like DNA-binding domain (Myb_DNA-binding) // MYB-CC type transfactor, LHEQLE motif (Myb_CC_LHEQLE) (1 of 22)
Pp3c8_2690.mRNA	IX	194	TF	CAMTA	PTHR23335 - CALMODULIN-BINDING TRANSCRIPTION ACTIVATOR CAMTA (1 of 3)
Pp3c16_13450.mRNA	IX	195	TF	tify	PTHR33077:SF13 - PROTEIN TIFY 10A-RELATED (1 of 10)
Pp3c2_8960.mRNA	IX	196	TF	bHLH	PTHR12565:SF3 - FI24210P1 (1 of 3)
Pp3c1_38820.mRNA	IX	197	TF	bHLH	PTHR12565:SF178 - TRANSCRIPTION FACTOR PIF3 (1 of 1)
Pp3c17_21890.mRNA	IX	198	TF	bHLH	K12126 - phytochrome-interacting factor 3 (PIF3) (1 of 1)
Pp3c5_21790.mRNA	IX	199	TR	GNAT	PTHR10545 - DIAMINE N-ACETYLTRANSFERASE (1 of 3)
Pp3c22_5950.mRNA	IX	200	TF	AS2/LOB	PF03195 - Protein of unknown function DUF260 (DUF260) (1 of 34)
Pp3c14_23520.mRNA	IX	201	TF	bHLH	PTHR12565:SF3 - FI24210P1 (1 of 3)
Pp3c18_11770.mRNA	IX	202	TR	SWI/SNF_SNF2	PTHR10799:SF705 - SNF2 , HELICASE AND ZINC-FINGER DOMAIN-CONTAINING PROTEIN-RELATED (1 of 2)
Pp3c18_6090.mRNA	IX	203	TR	hag1502,HAG1502	K07739 - elongator complex protein 3 [EC:2.3.1.48] (ELP3, KAT9) (1 of 2)
Pp3c24_13550.mRNA	IX	204	TF	C2C2_GATA	PTHR10071:SF159 - GATA TRANSCRIPTION FACTOR 26-RELATED (1 of 3)
Pp3c18_1260.mRNA	IX	205	TR	SET	PTHR13271//PTHR13271:SF28 - UNCHARACTERIZED PUTATIVE METHYLTRANSFERASE // SUBFAMILY NOT NAMED (1 of 1)
Pp3c7_2870.mRNA	IX	206	TR	Med6	PTHR13104 - MED-6-RELATED (1 of 2)
Pp3c3_9330.mRNA	IX	207	TF	MYB-related	PTHR10641:SF488 - DUO POLLEN 1 (1 of 2)
Pp3c20_15200.mRNA	IX	208	TR	SET	PTHR13271:SF41 - SET DOMAIN-CONTAINING PROTEIN (1 of 1)
Pp3c16_14300.mRNA	IX	209	TF	C3H	PTHR12072:SF4 - CWF19-LIKE PROTEIN 1 (1 of 1)
Pp3c3_15040.mRNA	IX	210	TF	wrky24,WRKY24	PF03106 - WRKY DNA -binding domain (WRKY) (1 of 38)
Pp3c11_5420.mRNA	IX	211	TF	PHYPA_014626, Pp1	myb-related protein Pp1-like
Pp3c3_19940.mRNA	IX	212	TF	C3H	PTHR22844//PTHR22844:SF206 - F-BOX AND WD40 DOMAIN PROTEIN // SUBFAMILY NOT NAMED (1 of 1)
Pp3c4_16540.mRNA	IX	213	TF	MYB-related	PTHR31499:SF2 - MYB FAMILY TRANSCRIPTION FACTOR APL (1 of 13)
Pp3c8_14720.mRNA	IX	214	TR	PpIAA1a	uncharacterized LOC112285764
Pp3c12_2070.mRNA	IX	215	TF	RWP-RK	PTHR32002:SF7 - PROTEIN NLP8-RELATED (1 of 10)
Pp3c7_5929.mRNA	IX	216	TR	SET	PTHR22884:SF343 - PROTEIN MET-1, ISOFORM A (1 of 3)
Pp3c9_2440.mRNA	IX	217	TF	PHYPA_012173	retinoblastoma-related protein-like
Pp3c6_26590.mRNA	IX	218	TF	ARID1501,arid1501	PF01388 - ARID/BRIGHT DNA binding domain (ARID) (1 of 10)
Pp3c4_13990.mRNA	IX	219	TF	mTERF	PTHR13068:SF9 - MITOCHONDRIAL TRANSCRIPTION TERMINATION FACTOR FAMILY PROTEIN (1 of 3)
Pp3c7_24660.mRNA	IX	220	TR	Coactivator p15	PTHR13215 - RNA POLYMERASE II TRANSCRIPTIONAL COACTIVATOR (1 of 2)
Pp3c1_40750.mRNA	IX	221	TF	tify	PTHR10071//PTHR10071:SF209 - TRANSCRIPTION FACTOR GATA GATA BINDING FACTOR // SUBFAMILY NOT NAMED (1 of 4)
Pp3c16_6690.mRNA	IX	222	TR	SWI/SNF_SNF2	PTHR10799 - SWI/SNF-RELATED MATRIX-ASSOCIATED ACTIN-DEPENDENT REGULATOR OF CHROMATIN SUBFAMILY-RELATED (1 of 51)
Pp3c19_9580.mRNA	IX	223	TF	PHYPA_023927, rb	retinoblastoma-related protein-like
Pp3c4_6860.mRNA	IX	224	TF	BES1	3.2.1.2 - Beta-amylase / Saccharogen amylase (1 of 10)
Pp3c13_21530.mRNA	IX	225	TF	PHYPA_017676	transcription factor-like protein DPB
Pp3c1_38880.mRNA	IX	226	TF	RSL1	uncharacterized LOC112292412
Pp3c6_20870.pre_miRNA	IX	227	miRNA	mir-166,ppt-MIR166,mir-166,MI0005906,ppt-MIR166,mir-166,MI0005909	NA
Pp3c6_20880.pre_miRNA	IX	228	miRNA	MI0005907,ppt-MIR166,mir-166,mir-166	NA
Pp3c10_11390.mRNA	IX	229	TR	GNAT	K14682 - amino-acid N-acetyltransferase (argAB) (1 of 2)
Pp3c16_6830.mRNA	IX	230	TF	CHB1504,chb1504	K11649 - SWI/SNF related-matrix-associated actin-dependent regulator of chromatin subfamily C (SMARCC) (1 of 3)
Pp3c22_12017.pre_miRNA	IX	231	miRNA	ppt-MIR1068,MI0006034	NA
Pp3c11_12590.mRNA	IX	232	PT	BSD domain containing	PTHR31923:SF4 - BSD DOMAIN-CONTAINING PROTEIN (1 of 2)
Pp3c19_3000.mRNA	IX	233	TF	wrky11,WRKY11	PF03106 - WRKY DNA -binding domain (WRKY) (1 of 38)
Pp3c14_16890.mRNA	IX	234	TR	Zinc finger, ZPR1	PTHR10876 - ZINC FINGER PROTEIN ZPR1 (1 of 2)
Pp3c24_8230.mRNA	IX	235	TR	chr1531,CHR1531	K15711 - SWI/SNF-related matrix-associated actin-dependent regulator of chromatin subfamily A3 [EC:3.6.4.- 6.3.2.19] (SMARCA3, HLTF) (1 of 1)
Pp3c2_17030.mRNA	IX	236	TF	C3H	PTHR12547:SF60 - ZINC FINGER CCCH DOMAIN-CONTAINING PROTEIN 14-RELATED (1 of 2)
Pp3c3_25870.mRNA	IX	237	TF	CCAAT_Dr1	PTHR11064:SF35 - PROTEIN DR1 HOMOLOG (1 of 2)
Pp3c13_17210.mRNA	IX	238	TR	TRAF	NA
Pp3c16_12850.mRNA	IX	239	TF	AP2/EREBP	PF00847 - AP2 domain (AP2) (1 of 150)
Pp3c17_24040.mRNA	IX	240	TF	pptim1,PPTIM1	PTHR11945 - MADS BOX PROTEIN (1 of 25)
Pp3c27_7430.mRNA	IX	241	TF	NAC	PTHR31719:SF3 - GRAB1-LIKE PROTEIN (1 of 7)
Pp3c26_13600.mRNA	IX	242	TF	MYB-related	PTHR10641:SF459 - TRANSCRIPTION FACTOR TT2 (1 of 3)
Pp3c24_7120.mRNA	IX	243	TF	wrky14,WRKY14	PF03106 - WRKY DNA -binding domain (WRKY) (1 of 38)
Pp3c25_3220.mRNA	IX	244	TR	TRAF	K10523 - speckle-type POZ protein (SPOP) (1 of 10)
Pp3c23_12780.pre_miRNA	IX	245	putative_miRNA	mir-9,mir-9	NA
Pp3c3_12080.mRNA	IX	246	TF	MYB-related	PTHR10641:SF473 - MYB TRANSCRIPTION FACTOR (1 of 8)
Pp3c9_20540.mRNA	IX	247	TF	TAZ	PTHR24413:SF129 - BTB AND MATH DOMAIN-CONTAINING PROTEIN 42 (1 of 3)
Pp3c17_13172.pre_miRNA	IX	248	miRNA	MI0006039,ppt-MIR1073	NA
Pp3c26_7533.pre_miRNA	IX	249	miRNA	ppt-MIR1030,MI0005976	NA
Pp3c20_6140.mRNA	IX	250	TR	sdg1518,SDG1518	PTHR22884:SF352 - HISTONE-LYSINE N-METHYLTRANSFERASE, H3 LYSINE-9 SPECIFIC SUVH4 (1 of 3)
Pp3c23_13046.pre_miRNA	IX	251	miRNA	ppt-MIR529,MI0005925,MI0005921,mir-156,ppt-MIR529,mir-156	NA
Pp3c1_380.pre_miRNA	IX	252	putative_miRNA	mir-207,mir-207	NA
Pp3c21_17540.pre_miRNA	IX	253	putative_miRNA	mir-450,mir-450	NA
Pp3c2_32150.mRNA	IX	254	TF	WRKY	PF03106 - WRKY DNA -binding domain (WRKY) (1 of 38)
Pp3c25_3225.mRNA	IX	255	TR	TRAF	K10523 - speckle-type POZ protein (SPOP) (1 of 10)
Pp3c8_21300.pre_miRNA	IX	256	putative_miRNA	mir-684,mir-684	NA
Pp3c5_24480.mRNA	IX	263	NA	GTB1502,gtb1502	K11292 - transcription elongation factor SPT6 (SUPT6H, SPT6) (1 of 2)
Pp3c15_5270.mRNA	IX	269	NA	NRPDA1501,nrpda1501	K16251 - DNA-directed RNA polymerase V subunit 1 [EC:2.7.7.6] (NRPE1) (1 of 2)
Pp3c10_4250.mRNA	IX	271	NA	SMG1,smg1	K08873 - PI-3-kinase-related kinase SMG-1 (SMG1) (1 of 1)
Pp3c10_3760.mRNA	IX	289	NA	PHYPA_013382, Rad50	DNA repair protein RAD50-like
Pp3c15_13490.mRNA	IX	292	NA	PHYPA_019705	myosin-1-like
Pp3c2_29920.mRNA	IX	325	NA	kinesins; TANGLED1; PAKRP1 and PAKRP1L	PF09379 - FERM N-terminal domain (FERM_N) (1 of 4)
Pp3c11_5890.mRNA	IX	326	NA	kinesins; TANGLED1; PAKRP1 and PAKRP1L	PF09379 - FERM N-terminal domain (FERM_N) (1 of 4)
Pp3c15_23870.mRNA	IX	330	NA	xMAP215a,XMAP215a	K16803 - cytoskeleton-associated protein 5 (CKAP5, XMAP215) (1 of 1)
Pp3c10_350.mRNA	IX	348	NA	haf1501,HAF1501	K03125 - transcription initiation factor TFIID subunit 1 (TAF1) (1 of 2)
Pp3c1_9540.mRNA	IX	421	NA	CKI2B,cki2b	PTHR24423:SF475 - HISTIDINE KINASE 5 (1 of 5)
Pp3c23_2940.mRNA	IX	430	NA	brat1501,BRAT1501	KOG0738 - AAA+-type ATPase (1 of 1)
Pp3c3_24510.mRNA	IX	432	NA	PRT6-1	3.4.17.20 - Carboxypeptidase U / Thrombin-activatable fibrinolysis inhibitor (1 of 11)
Pp3c8_18290.mRNA	IX	474	NA	CLASP	K16578 - CLIP-associating protein 1/2 (CLASP1_2) (1 of 4)
Pp3c10_17070.mRNA	IX	478	NA	act5,ACT5	K10355 - actin, other eukaryote (ACTF) (1 of 8)
Pp3c5_23930.mRNA	IX	481	NA	gtb1501,GTB1501	K11292 - transcription elongation factor SPT6 (SUPT6H, SPT6) (1 of 2)
Pp3c25_8110.mRNA	IX	496	NA	GTA1502,gta1502	PTHR11125 - SUPPRESSOR OF TY 5 (1 of 2)
Pp3c11_19990.mRNA	IX	538	NA	upf2,UPF2	PTHR12839 - NONSENSE-MEDIATED MRNA DECAY PROTEIN 2 UP-FRAMESHIFT SUPPRESSOR 2 (1 of 1)
Pp3c25_4540.mRNA	IX	546	NA	NFA1501,nfa1501	K11279 - nucleosome assembly protein 1-like 1 (NAP1L1, NRP) (1 of 2)
Pp3c18_15960.mRNA	IX	571	NA	PRFa,prfa	K05759 - profilin (PFN) (1 of 4)
Pp3c1_38970.mRNA	IX	581	NA	gpa1,GPA1	KOG0082 - G-protein alpha subunit (small G protein superfamily) (1 of 1)
Pp3c3_26490.mRNA	IX	596	NA	kinesins; TANGLED1; PAKRP1 and PAKRP1L	PTHR24115:SF191 - KINESIN-LIKE PROTEIN KIF9 (1 of 2)
Pp3c16_360.mRNA	IX	601	NA	gta1501,GTA1501	K15172 - transcription elongation factor SPT5 (SUPT5H, SPT5) (1 of 1)
Pp3c12_17420.mRNA	IX	603	NA	PAFD1501,pafd1501	K15178 - RNA polymerase-associated protein RTF1 (RTF1) (1 of 1)
Pp3c24_19380.mRNA	IX	637	NA	kinesins; TANGLED1; PAKRP1 and PAKRP1L	PTHR24115:SF477 - KINESIN-LIKE PROTEIN-RELATED (1 of 3)
Pp3c12_10030.mRNA	IX	639	NA	CPC1502,cpc1502	PTHR18937:SF177 - STRUCTURAL MAINTENANCE OF CHROMOSOMES PROTEIN 1 (1 of 1)
Pp3c5_15090.mRNA	IX	655	NA	PHYPA_007696, PpPPR_77	pentatricopeptide repeat-containing protein At3g24000, mitochondrial-like
Pp3c5_15090.mRNA	IX	655	NA	PHYPA_007696, PpPPR_77	pentatricopeptide repeat-containing protein At3g24000, mitochondrial-like
Pp3c5_15090.mRNA	IX	655	NA	PHYPA_007696, PpPPR_77	pentatricopeptide repeat-containing protein At3g24000, mitochondrial-like
Pp3c12_4490.mRNA	IX	693	NA	GNT1,gnt1	2.4.1.101 - Alpha-1,3-mannosyl-glycoprotein 2-beta-N-acetylglucosaminyltransferase / 1,2-N-acetylglucosaminyltransferase (1 of 2)
Pp3c19_7110.mRNA	IX	716	NA	tubG1,TubG1	K10389 - tubulin gamma (TUBG) (1 of 2)
Pp3c11_21220.mRNA	IX	719	NA	PHYPA_015323, PIPK2	phosphatidylinositol 4-phosphate 5-kinase 9-like
Pp3c23_3450.mRNA	IX	728	NA	PHYPA_027590	endoribonuclease Dicer homolog 3a-like
Pp3c23_3450.mRNA	IX	728	NA	PHYPA_027590	endoribonuclease Dicer homolog 3a-like
Pp3c16_24350.mRNA	IX	734	NA	PHYPA_021413, CBL02	calcineurin B-like protein 3
Pp3c16_23160.mRNA	IX	762	NA	PHYPA_021376, PpC24	uncharacterized LOC112293830
Pp3c12_14910.mRNA	IX	787	NA	arfa14,ARFA14	K07937//K07977 - ADP-ribosylation factor 1 (ARF1) // Arf/Sar family, other (ARF) (1 of 7)
Pp3c13_15990.mRNA	IX	791	NA	GTC1501,gtc1501	PTHR13980 - CDC68 RELATED (1 of 1)
Pp3c16_23190.mRNA	IX	818	NA	PHYPA_021376, PpC24	uncharacterized LOC112293830
Pp3c3_33410.mRNA	IX	841	NA	Act7,act7	PTHR11937:SF200 - ACTIN-7 (1 of 3)
Pp3c14_11150.mRNA	IX	847	NA	ABCD3,abcd3	PTHR11384//PTHR11384:SF29 - ATP-BINDING CASSETTE, SUB-FAMILY D MEMBER // SUBFAMILY NOT NAMED (1 of 2)
Pp3c4_14520.mRNA	IX	866	NA	Prx34A,Prx34B,prx34A,prx34B	PTHR31235:SF6 - PEROXIDASE 1-RELATED (1 of 12)
Pp3c9_21840.mRNA	IX	905	NA	AHK-like	PTHR24423:SF365 - ETHYLENE RECEPTOR 1-RELATED (1 of 15)
Pp3c3_21330.mRNA	IX	916	NA	kinesins; TANGLED1; PAKRP1 and PAKRP1L	PTHR24115:SF136 - KLP31E, ISOFORM A (1 of 3)
Pp3c2_4040.mRNA	IX	987	NA	swrca1502,SWRCA1502	PTHR12855:SF10 - DNA METHYLTRANSFERASE 1-ASSOCIATED PROTEIN 1 (1 of 2)
Pp3c4_7070.mRNA	IX	996	NA	ABCA3,abca3	PTHR19229//PTHR19229:SF127 - ATP-BINDING CASSETTE TRANSPORTER SUBFAMILY A ABCA // SUBFAMILY NOT NAMED (1 of 4)
Pp3c19_930.mRNA	IX	997	NA	PHYPA_023516, PpPPR_56	pentatricopeptide repeat-containing protein At3g24000, mitochondrial-like
Pp3c15_7610.mRNA	IX	1025	NA	AUG5	PF14817 - HAUS augmin-like complex subunit 5 (HAUS5) (1 of 4)
Pp3c2_15900.mRNA	IX	1034	NA	PHYPA_002738, DCL1a	endoribonuclease Dicer homolog 1-like
Pp3c2_37980.mRNA	IX	1078	NA	ham1502,HAM1502	K11308 - histone acetyltransferase MYST1 [EC:2.3.1.48] (MYST1, MOF, KAT8) (1 of 2)
Pp3c3_21360.mRNA	IX	1110	NA	kinesins; TANGLED1; PAKRP1 and PAKRP1L	NA
Pp3c3_24770.mRNA	IX	1123	NA	PHYPA_004915, PpPPR_43	pentatricopeptide repeat-containing protein At1g11290, chloroplastic-like
Pp3c3_24950.mRNA	IX	1279	NA	ATE	2.3.2.8 - Arginyltransferase / Arginyl-tRNA--protein transferase (1 of 1)
Pp3c3_30120.mRNA	IX	1303	NA	HTA1511,hta1511	K11251 - histone H2A (H2A) (1 of 12)
Pp3c17_15260.mRNA	IX	1310	NA	kinesins; TANGLED1; PAKRP1 and PAKRP1L	K10395 - kinesin family member 4/21/27 (KIF4_21_27) (1 of 6)
Pp3c2_20320.mRNA	IX	1364	NA	ndpk1,NDPK1	K00940 - nucleoside-diphosphate kinase (ndk, NME) (1 of 8)
Pp3c1_16480.mRNA	IX	1378	NA	abci14,ABCI14	PTHR30188 - ABC TRANSPORTER PERMEASE PROTEIN-RELATED (1 of 1)
Pp3c14_2440.mRNA	IX	1383	NA	pafb1501,PAFB1501	K15177 - RNA polymerase-associated protein LEO1 (LEO1) (1 of 1)
Pp3c26_140.mRNA	IX	1424	NA	PHYPA_030017, DUO3	uncharacterized LOC112278145
Pp3c11_6020.mRNA	IX	1438	NA		transcription factor E2FB-like
Pp3c15_1210.mRNA	IX	1515	NA	PHYPA_019156, CIPK07	CBL-interacting serine/threonine-protein kinase 24-like
Pp3c6_24640.mRNA	IX	1539	NA	hda1503,HDA1503	K11418 - histone deacetylase 11 (HDAC11) (1 of 2)
Pp3c1_35180.mRNA	IX	1629	NA	SWRCA1501,swrca1501	K11324 - DNA methyltransferase 1-associated protein 1 (DMAP1, SWC4, EAF2) (1 of 1)
Pp3c5_19590.mRNA	IX	1641	NA	aldh2a,ALDH2a,ALDH2A	PTHR11699:SF211 - ALDEHYDE DEHYDROGENASE, MITOCHONDRIAL (1 of 1)
Pp3c3_10920.mRNA	IX	1649	NA	PHYPA_004255, KAC1	kinesin-like protein KIN-14A
Pp3c20_1490.mRNA	IX	1670	NA	lal1,LAL1	K07047 - uncharacterized protein (K07047) (1 of 1)
Pp3c13_23600.mRNA	IX	1686	NA	PHYPA_017762, PpSTOP1	uncharacterized LOC112290301
Pp3c8_15910.mRNA	IX	1756	NA	GAMMA TUBULIN COMPLEX PROTEIN 3	PTHR19302:SF14 - GAMMA-TUBULIN COMPLEX COMPONENT 3 (1 of 4)
Pp3c24_9800.mRNA	IX	1767	NA	TIRB2,tirb2	KOG1947 - Leucine rich repeat proteins, some proteins contain F-box (1 of 34)
Pp3c5_26350.mRNA	IX	1812	NA	atpB,ATPB	K02133 - F-type H+-transporting ATPase subunit beta (ATPeF1B, ATP5B, ATP2) (1 of 3)
Pp3c17_21300.mRNA	IX	1818	NA	glp3b,GLP3b	PF07883 - Cupin domain (Cupin_2) (1 of 38)
Pp3c6_20120.mRNA	IX	1849	NA	SNLA,snla	PTHR24423:SF436 - HISTIDINE KINASE 1 (1 of 7)
Pp3c11_480.mRNA	IX	1867	NA	PHYPA_014399, TFIIIA	transcription factor IIIA-like
Pp3c26_12660.mRNA	IX	1876	NA	ARL5A1,arl5a1	K07950 - ADP-ribosylation factor-like protein 5B (ARL5B) (1 of 2)
Pp3c7_1820.mRNA	IX	1888	NA	MOR1	PTHR24096:SF221 - PROTEIN ACS-13, ISOFORM C (1 of 5)
Pp3c6_27770.mRNA	IX	1930	NA	hfo1506,HFO1508,HFO1506,hfo1508	K11253 - histone H3 (H3) (1 of 17)
Pp3c16_23150.mRNA	IX	1985	NA	PHYPA_021376, PpC24	uncharacterized LOC112293830
Pp3c26_7930.mRNA	IX	2067	NA	PHYPA_030371	actin-depolymerizing factor 8-like
Pp3c4_7890.mRNA	IX	2128	NA	brd1503,BRD1503	PTHR22880 - FALZ-RELATED BROMODOMAIN-CONTAINING PROTEINS (1 of 13)
Pp3c12_22360.mRNA	IX	2182	NA	PHYPA_016596	serine/threonine-protein kinase AtPK2/AtPK19-like
Pp3c18_21900.mRNA	IX	2212	NA	PHYPA_023449	protection of telomeres protein 1a-like
Pp3c2_12230.mRNA	IX	2287	NA	PHYPA_002576, PpPPR_78	pentatricopeptide repeat-containing protein At3g12770-like
Pp3c17_23250.mRNA	IX	2308	NA	PHYPA_022523, PPR, PpPPR_91	pentatricopeptide repeat-containing protein At4g14050, mitochondrial-like
Pp3c17_23250.mRNA	IX	2308	NA	PHYPA_022523, PPR, PpPPR_91	pentatricopeptide repeat-containing protein At4g14050, mitochondrial-like
Pp3c17_23250.mRNA	IX	2308	NA	PHYPA_022523, PPR, PpPPR_91	pentatricopeptide repeat-containing protein At4g14050, mitochondrial-like
Pp3c24_2350.mRNA	IX	2329	NA	PHYPA_028535, Mre11	double-strand break repair protein MRE11-like
Pp3c14_5580.mRNA	IX	2331	NA	PHYPA_018065, TONNEAU1	protein TONNEAU 1b-like
Pp3c17_21780.mRNA	IX	2353	NA	kinesins; TANGLED1; PAKRP1 and PAKRP1L	K10406 - kinesin family member C2/C3 (KIFC2_3) (1 of 5)
Pp3c14_15250.mRNA	IX	2384	NA	raba25,RABA25	PTHR24073:SF484 - RAS-RELATED PROTEIN RABA2B (1 of 3)
Pp3c12_14940.mRNA	IX	2490	NA	arfa12,ARFA12	K07937//K07977 - ADP-ribosylation factor 1 (ARF1) // Arf/Sar family, other (ARF) (1 of 7)
Pp3c2_10620.mRNA	IX	2520	NA	ABCD4,abcd4	PTHR11384//PTHR11384:SF29 - ATP-BINDING CASSETTE, SUB-FAMILY D MEMBER // SUBFAMILY NOT NAMED (1 of 2)
Pp3c8_16590.mRNA	IX	2532	NA	APT,apt	2.4.2.7 - Adenine phosphoribosyltransferase / Transphosphoribosidase (1 of 1)
Pp3c3_27360.mRNA	IX	2543	NA	ydg1501,YDG1501	K11341 - YEATS domain-containing protein 4 (YEATS4, GAS41, YAF9) (1 of 2)
Pp3c1_39750.mRNA	IX	2549	NA	prmt1506,PRMT1506	K02516 - protein arginine N-methyltransferase 5 (PRMT5, HSL7) (1 of 2)
Pp3c17_6480.mRNA	IX	2569	NA	raba22,RABA22	K07904 - Ras-related protein Rab-11A (RAB11A) (1 of 11)
Pp3c13_15600.mRNA	IX	2604	NA	kinesins; TANGLED1; PAKRP1 and PAKRP1L	PTHR24115:SF136 - KLP31E, ISOFORM A (1 of 3)
Pp3c20_16750.mRNA	IX	2640	NA	GAMMA TUBULIN COMPLEX PROTEIN 3	K16570 - gamma-tubulin complex component 3 (TUBGCP3, GCP3) (1 of 2)
Pp3c18_21510.mRNA	IX	2713	NA	ABCG42,abcg42	PTHR19241:SF262 - ABC TRANSPORTER G FAMILY MEMBER 7 (1 of 3)
Pp3c18_4560.mRNA	IX	2719	NA	kinesins; TANGLED1; PAKRP1 and PAKRP1L	NA
Pp3c17_18960.mRNA	IX	2731	NA	kinesins; TANGLED1; PAKRP1 and PAKRP1L	PTHR24115:SF477 - KINESIN-LIKE PROTEIN-RELATED (1 of 3)
Pp3c15_24010.mRNA	IX	2804	NA	ARP1509,arp1509	K11340 - actin-like protein 6A (ACTL6A, INO80K) (1 of 2)
Pp3c6_24680.mRNA	IX	2829	NA	SYP8,syp8	K08492 - syntaxin 18 (STX18) (1 of 1)
Pp3c7_7920.mRNA	IX	2830	NA	PHYPA_010113, rad51B	DNA repair protein RAD51 homolog A-like
Pp3c11_5240.mRNA	IX	2854	NA	VTI1A3,vti1a3	K08493 - vesicle transport through interaction with t-SNAREs 1 (VTI1) (1 of 5)
Pp3c6_16050.mRNA	IX	2873	NA	ARP1504,arp1504	K11672 - actin-related protein 5 (ACTR5, ARP5, INO80M) (1 of 1)
Pp3c7_17100.mRNA	IX	2874	NA	PHYPA_010482, PpPPR_63	proteinaceous RNase P 1, chloroplastic/mitochondrial-like
Pp3c18_21360.mRNA	IX	2877	NA	vps45,VPS45	K12479 - vacuolar protein sorting-associated protein 45 (VPS45) (1 of 1)
Pp3c14_2470.mRNA	IX	2889	NA	ABCB12,abcb12	PTHR24221:SF141 - ABC TRANSPORTER B FAMILY MEMBER 15-RELATED (1 of 3)
Pp3c1_32120.mRNA	IX	3086	NA	kinesins; TANGLED1; PAKRP1 and PAKRP1L	PTHR24115:SF478 - KINESIN-LIKE PROTEIN (1 of 2)
Pp3c10_9950.mRNA	IX	3092	NA	prmt1502,PRMT1502	K11434 - protein arginine N-methyltransferase 1 (PRMT1) (1 of 4)
Pp3c16_4640.mRNA	IX	3093	NA	kinesins; TANGLED1; PAKRP1 and PAKRP1L	KOG0240 - Kinesin (SMY1 subfamily) (1 of 7)
Pp3c27_5820.mRNA	IX	3101	NA	NDPK3B,ndpk3b	PTHR11349:SF53 - NUCLEOSIDE DIPHOSPHATE KINASE-RELATED (1 of 2)
Pp3c13_15190.mRNA	IX	3106	NA	PHYPA_017409, PpC12	uncharacterized LOC112290406
Pp3c24_18870.mRNA	IX	3226	NA	katanin	K18643 - katanin p80 WD40 repeat-containing subunit B1 (KATNB1) (1 of 2)
Pp3c4_13580.mRNA	IX	3234	NA	VAMP72A1,vamp72a1	K08511 - vesicle-associated membrane protein 72 (ATVAMP72) (1 of 5)
Pp3c6_70.mRNA	IX	3262	NA	PHYPA_008303, gapCp	glyceraldehyde-3-phosphate dehydrogenase, cytosolic-like
Pp3c26_6450.mRNA	IX	3311	NA	rpoT2	K10908 - DNA-directed RNA polymerase, mitochondrial [EC:2.7.7.6] (POLRMT, RPO41) (1 of 3)
Pp3c22_2850.mRNA	IX	3423	NA	tubG2,TubG2	K10389 - tubulin gamma (TUBG) (1 of 2)
Pp3c5_1180.mRNA	IX	3424	NA	kinesins; TANGLED1; PAKRP1 and PAKRP1L	PTHR24115:SF417 - PHRAGMOPLAST ORIENTING KINESIN-1 (1 of 17)
Pp3c2_6080.mRNA	IX	3497	NA	hdt1501,HDT1501	PTHR31802:SF3 - 32 KDA HEAT SHOCK PROTEIN (1 of 3)
Pp3c16_270.mRNA	IX	3521	NA	PpCRL3	chromophore lyase CRL, chloroplastic-like
Pp3c2_30390.mRNA	IX	3530	NA	PHYPA_003431, PpPPR_67	proteinaceous RNase P 1, chloroplastic/mitochondrial-like
Pp3c17_10190.mRNA	IX	3531	NA	kinesins; TANGLED1; PAKRP1 and PAKRP1L	PTHR24115:SF417 - PHRAGMOPLAST ORIENTING KINESIN-1 (1 of 17)
Pp3c1_23930.mRNA	IX	3535	NA	hdt1503,HDT1503	PTHR31802:SF3 - 32 KDA HEAT SHOCK PROTEIN (1 of 3)
Pp3c7_3450.mRNA	IX	3547	NA	PHYPA_009855	translocase of chloroplast 120, chloroplastic-like
Pp3c16_8750.mRNA	IX	3555	NA	RUVBL1502,ruvbl1502	K11374 - elongator complex protein 2 (ELP2) (1 of 1)
Pp3c19_17100.mRNA	IX	3588	NA	PHYPA_024237, RDR6	RNA-dependent RNA polymerase 6-like
Pp3c4_8720.mRNA	IX	3609	NA	kinesins; TANGLED1; PAKRP1 and PAKRP1L	PTHR24115:SF136 - KLP31E, ISOFORM A (1 of 3)
Pp3c14_22470.mRNA	IX	3612	NA	prmt1501,PRMT1501	K11434 - protein arginine N-methyltransferase 1 (PRMT1) (1 of 4)
Pp3c1_6280.mRNA	IX	3637	NA	PHYPA_000268, PpGRP3	glycine-rich RNA-binding protein 4, mitochondrial-like
Pp3c9_9870.mRNA	IX	3643	NA	AUG5	PF14817 - HAUS augmin-like complex subunit 5 (HAUS5) (1 of 4)
Pp3c26_13710.mRNA	IX	3646	NA	ndpk6,NDPK6	PTHR11349:SF64 - NUCLEOSIDE DIPHOSPHATE KINASE HOMOLOG 5 (1 of 1)
Pp3c12_12140.mRNA	IX	3658	NA	abcc3,ABCC3	PTHR24223:SF251 - ABC TRANSPORTER C FAMILY MEMBER 11-RELATED (1 of 3)
Pp3c9_13640.mRNA	IX	3664	NA	WOX13lb,WOX2	KOG0488 - Transcription factor BarH and related HOX domain proteins (1 of 1)
Pp3c23_7050.mRNA	IX	3668	NA	epl1501,EPL1501	K11322 - enhancer of polycomb-like protein (EPC) (1 of 1)
Pp3c1_26880.mRNA	IX	3735	NA	PHYPA_001226, PpMurG	UDP-N-acetylglucosamine--N-acetylmuramyl-(pentapeptide) pyrophosphoryl-undecaprenol N-acetylglucosamine transferase-like
Pp3c26_13870.mRNA	IX	3741	NA	PHYPA_030624	translocase of chloroplast 34-like
Pp3c16_3920.mRNA	IX	3744	NA	PHYPA_020440, ubq1	ubiquitin-NEDD8-like protein RUB2
Pp3c1_7590.mRNA	IX	3749	NA	PpDRP5B-3	dynamin-like protein ARC5
Pp3c7_19550.mRNA	IX	3761	NA	kinesins; TANGLED1; PAKRP1 and PAKRP1L	PTHR24115:SF413 - KINESIN-LIKE PROTEIN KIN12A-RELATED (1 of 6)
Pp3c24_6780.mRNA	IX	3851	NA	ALDH11a,aldh11a	1.2.1.9 - Glyceraldehyde-3-phosphate dehydrogenase (NADP(+)) / Triosephosphate dehydrogenase (1 of 9)
Pp3c3_26550.mRNA	IX	3856	NA	hda1504,HDA1504	K06067 - histone deacetylase 1/2 (HDAC1_2) (1 of 3)
Pp3c8_16370.mRNA	IX	3895	NA	NTAQ	PTHR13035:SF0 - PROTEIN N-TERMINAL GLUTAMINE AMIDOHYDROLASE (1 of 1)
Pp3c2_10380.mRNA	IX	3910	NA	PHYPA_002488, PHOTB1	phototropin-2-like
Pp3c6_22100.mRNA	IX	3960	NA	PRMT1503,prmt1503	2.1.1.126 - [Myelin basic protein]-arginine N-methyltransferase / Protein-arginine N-methyltransferase (1 of 1)
Pp3c3_37040.mRNA	IX	3965	NA	IPT1	tRNA dimethylallyltransferase 9-like
Pp3c3_37040.mRNA	IX	3965	NA	IPT1	tRNA dimethylallyltransferase 9-like
Pp3c12_4010.mRNA	IX	4002	NA	rpoT1	K10908 - DNA-directed RNA polymerase, mitochondrial [EC:2.7.7.6] (POLRMT, RPO41) (1 of 3)
Pp3c26_5150.mRNA	IX	4025	NA	FOR3,for3	PTHR23213 - FORMIN-RELATED (1 of 10)
Pp3c9_4530.mRNA	IX	4043	NA	kinesins; TANGLED1; PAKRP1 and PAKRP1L	PF09379 - FERM N-terminal domain (FERM_N) (1 of 4)
Pp3c6_8520.mRNA	IX	4069	NA	rdr1504,RDR1504	2.7.7.48 - RNA-directed RNA polymerase / RNA nucleotidyltransferase (RNA-directed) (1 of 5)
Pp3c14_1470.mRNA	IX	4072	NA	RUVBL1503,ruvbl1503	K11338 - RuvB-like protein 2 [EC:3.6.4.12] (RUVBL2, RVB2, INO80J) (1 of 1)
Pp3c14_16110.mRNA	IX	4099	NA	PHYPA_018597, PpPPR_71	pentatricopeptide repeat-containing protein At3g12770-like
Pp3c14_16110.mRNA	IX	4099	NA	PHYPA_018597, PpPPR_71	pentatricopeptide repeat-containing protein At3g12770-like
Pp3c24_4350.mRNA	IX	4140	NA	abci2,ABCI2	PTHR24220:SF441 - PROTEIN TRIGALACTOSYLDIACYLGLYCEROL 3, CHLOROPLASTIC (1 of 2)
Pp3c2_11820.mRNA	IX	4157	NA	hdt1502,HDT1502	PTHR31802:SF3 - 32 KDA HEAT SHOCK PROTEIN (1 of 3)
Pp3c18_20160.mRNA	IX	4172	NA	glp4,GLP4	PTHR23024//PTHR23024:SF174 - MEMBER OF 'GDXG' FAMILY OF LIPOLYTIC ENZYMES // SUBFAMILY NOT NAMED (1 of 4)
Pp3c15_20000.mRNA	IX	4181	NA	WOX13la,WOX1	PTHR24326:SF220 - WUSCHEL-RELATED HOMEOBOX 13 (1 of 3)
Pp3c2_17040.mRNA	IX	4184	NA	PRT1-2	PTHR15898:SF1 - GLUCOSE-INDUCED DEGRADATION PROTEIN 4 HOMOLOG (1 of 3)
Pp3c2_6520.mRNA	IX	4220	NA	cki2c,CKI2C	PTHR24423:SF475 - HISTIDINE KINASE 5 (1 of 5)
Pp3c15_3730.mRNA	IX	4253	NA	kinesins; TANGLED1; PAKRP1 and PAKRP1L	PF09379 - FERM N-terminal domain (FERM_N) (1 of 4)
Pp3c14_8850.mRNA	IX	4259	NA	PIND,pind	K13947 - auxin efflux carrier family (PIN) (1 of 4)
Pp3c24_6410.mRNA	IX	4285	NA	SPR2	PTHR31355:SF7 - MICROTUBULE-ASSOCIATED PROTEIN SPIRAL2-LIKE-RELATED (1 of 4)
Pp3c12_18350.mRNA	IX	4301	NA	ydg1502,YDG1502	K11341 - YEATS domain-containing protein 4 (YEATS4, GAS41, YAF9) (1 of 2)
Pp3c11_25910.mRNA	IX	4327	NA	PHYPA_015592, PBP	penicillin-binding protein 1A-like
Pp3c17_24130.mRNA	IX	4387	NA	sec1a,SEC1A	K15292 - syntaxin-binding protein 1 (STXBP1, MUNC18-1) (1 of 2)
Pp3c9_9760.mRNA	IX	4394	NA	AUG5	PF14817 - HAUS augmin-like complex subunit 5 (HAUS5) (1 of 4)
Pp3c20_5010.mRNA	IX	4398	NA	PHYPA_024724, MinE, PpMinE1	uncharacterized LOC112273655
Pp3c20_5010.mRNA	IX	4398	NA	PHYPA_024724, MinE, PpMinE1	uncharacterized LOC112273655
Pp3c6_50.mRNA	IX	4404	NA	CPK7,cpk7	PTHR24349:SF81 - CALCIUM-DEPENDENT PROTEIN KINASE 20 (1 of 9)
Pp3c26_15170.mRNA	IX	4424	NA	vamp71a1,VAMP71A1	K08515 - vesicle-associated membrane protein 7 (VAMP7) (1 of 4)
Pp3c3_19880.mRNA	IX	4444	NA	arpc4,ARPC4	K05755 - actin related protein 2/3 complex, subunit 4 (ARPC4) (1 of 1)
Pp3c21_14550.mRNA	IX	4459	NA	PHYPA_026168, EF1Bgamma1	elongation factor 1-gamma 2-like
Pp3c14_20420.mRNA	IX	4477	NA	gcp4,GCP4	K16571 - gamma-tubulin complex component 4 (TUBGCP4, GCP4) (1 of 1)
Pp3c18_4810.mRNA	IX	4533	NA	ARPC1,arpc1	K05757 - actin related protein 2/3 complex, subunit 1A/1B (ARPC1A_B) (1 of 2)
Pp3c21_17500.mRNA	IX	4654	NA	HDA1509,hda1509	PTHR10625:SF104 - HISTONE DEACETYLASE 6 (1 of 1)
Pp3c5_21220.mRNA	IX	4760	NA	abca1,ABCA1	PTHR19229:SF36 - PROTEIN ABT-4 (1 of 2)
Pp3c2_1340.mRNA	IX	4805	NA	abci18,ABCI18	PTHR24220:SF85 - ABC TRANSPORTER I FAMILY MEMBER 6, CHLOROPLASTIC (1 of 2)
Pp3c16_15230.mRNA	IX	4831	NA	PHYPA_021008, CIPK01	CBL-interacting protein kinase 23-like
Pp3c24_1010.mRNA	IX	4832	NA	FIE,fie	K11462 - polycomb protein EED (EED) (1 of 1)
Pp3c16_5430.mRNA	IX	4855	NA	ABCI5,abci5	PTHR24220:SF508 - ABC TRANSPORTER I FAMILY MEMBER 1 (1 of 1)
Pp3c4_16600.mRNA	IX	4907	NA	PHYPA_006317, PpPPR_65	pentatricopeptide repeat-containing protein At3g12770-like
Pp3c4_16600.mRNA	IX	4907	NA	PHYPA_006317, PpPPR_65	pentatricopeptide repeat-containing protein At3g12770-like
Pp3c16_21430.mRNA	IX	4909	NA	RUVBL1501,ruvbl1501	K04499 - RuvB-like protein 1 (pontin 52) (RUVBL1, RVB1, INO80H) (1 of 1)
Pp3c22_17090.mRNA	IX	4939	NA	pdv2-1,PDV2-1	PTHR33600:SF3 - PLASTID DIVISION PROTEIN PDV2 (1 of 6)
Pp3c16_5350.mRNA	IX	4948	NA	GOS1A1,gos1a1	K08495 - golgi SNAP receptor complex member 1 (GOSR1, GOS1) (1 of 4)
Pp3c6_4050.mRNA	IX	5020	NA	BIT1,bit1	K04794 - peptidyl-tRNA hydrolase, PTH2 family [EC:3.1.1.29] (PTH2) (1 of 3)
Pp3c18_18940.mRNA	IX	5031	NA	PHYPA_023307, Ddl	uncharacterized LOC112295254
Pp3c15_16210.mRNA	IX	5063	NA	PHYPA_019813, GT43D	probable beta-1,4-xylosyltransferase IRX14H
Pp3c19_4510.mRNA	IX	5120	NA	abcb6,ABCB6	PTHR24222:SF22 - ABC TRANSPORTER B FAMILY MEMBER 26, CHLOROPLASTIC (1 of 3)
Pp3c10_8720.mRNA	IX	5157	NA	AUG5	PF14817 - HAUS augmin-like complex subunit 5 (HAUS5) (1 of 4)
Pp3c12_23650.mRNA	IX	5189	NA	hak2,HAK2	PTHR30540:SF11 - POTASSIUM TRANSPORTER 10-RELATED (1 of 5)
Pp3c17_13030.mRNA	IX	5200	NA	PRMT1504,prmt1504	K02516 - protein arginine N-methyltransferase 5 (PRMT5, HSL7) (1 of 2)
Pp3c4_27700.mRNA	IX	5213	NA	BELL3	PTHR11850:SF111 - BEL1-LIKE HOMEODOMAIN PROTEIN 1-RELATED (1 of 1)
Pp3c16_14020.mRNA	IX	5247	NA	ndpk3a,NDPK3A	PTHR11349:SF53 - NUCLEOSIDE DIPHOSPHATE KINASE-RELATED (1 of 2)
Pp3c20_19940.mRNA	IX	5250	NA	PHYPA_025353, ena1	calcium-transporting ATPase 3-like
Pp3c17_2200.mRNA	IX	5258	NA	drb1501,DRB1501	PTHR11207 - RIBONUCLEASE III (1 of 4)
Pp3c6_20190.mRNA	IX	5363	NA	abcb1,ABCB1	K02021 - putative ABC transport system ATP-binding protein (ABC.MR) (1 of 1)
Pp3c22_22050.mRNA	IX	5404	NA	PHYPA_027435, mura2	UDP-N-acetylglucosamine 1-carboxyvinyltransferase-like
Pp3c3_23080.mRNA	IX	5406	NA	ABCF1,abcf1	K06158 - ATP-binding cassette, subfamily F, member 3 (ABCF3) (1 of 1)
Pp3c6_19460.mRNA	IX	5440	NA	PHYPA_009193, PpMraY	phospho-N-acetylmuramoyl-pentapeptide-transferase homolog
Pp3c17_9600.mRNA	IX	5470	NA	kinesins; TANGLED1; PAKRP1 and PAKRP1L	PF00633 - Helix-hairpin-helix motif (HHH) (1 of 1)
Pp3c1_32820.mRNA	IX	5484	NA	bet1a2,BET1A2	K08504 - blocked early in transport 1 (BET1) (1 of 2)
Pp3c5_2650.mRNA	IX	5506	NA	PHYPA_007148	translocase of chloroplast 34-like
Pp3c5_1040.mRNA	IX	5590	NA	BRD1501,brd1501	K11723 - bromodomain-containing protein 7/9 (BRD7_9) (1 of 2)
Pp3c17_5740.mRNA	IX	5636	NA	VPS33,vps33	PTHR11679:SF1 - VACUOLAR PROTEIN SORTING-ASSOCIATED PROTEIN 33B (1 of 1)
Pp3c16_20280.mRNA	IX	5668	NA	PHYPA_021269, phy2	phytochrome 1-like
Pp3c1_7091.mRNA	IX	5688	NA	PHYPA_000310	ferrochelatase-2, chloroplastic-like
Pp3c6_16040.mRNA	IX	5771	NA	stg1,STG1	K03134 - transcription initiation factor TFIID subunit 10 (TAF10) (1 of 1)
Pp3c15_22860.mRNA	IX	5789	NA	ABCG	K05681 - ATP-binding cassette, subfamily G (WHITE), member 2 (ABCG2) (1 of 6)
Pp3c10_14800.mRNA	IX	5858	NA	PHYPA_013895, PpPPR_20	pentatricopeptide repeat-containing protein At1g01970-like
Pp3c10_14800.mRNA	IX	5858	NA	PHYPA_013895, PpPPR_20	pentatricopeptide repeat-containing protein At1g01970-like
Pp3c4_10530.mRNA	IX	5874	NA	abcc11,ABCC11	PTHR24223:SF251 - ABC TRANSPORTER C FAMILY MEMBER 11-RELATED (1 of 3)
Pp3c23_6430.mRNA	IX	5892	NA	EB1c¬†	PF03271 - EB1-like C-terminal motif (EB1) (1 of 5)
Pp3c3_26910.mRNA	IX	5944	NA	ACL1,acl1	K01762 - 1-aminocyclopropane-1-carboxylate synthase (ACS) (1 of 1)
Pp3c12_4720.mRNA	IX	5970	NA	GTF1502.1,gtf1502.1	K03120 - transcription initiation factor TFIID TATA-box-binding protein (TBP, tbp) (1 of 2)
Pp3c26_10830.mRNA	IX	5977	NA	RSL4	uncharacterized LOC112277727
Pp3c13_24080.mRNA	IX	6006	NA	ARFB21,arfb21	PTHR11711:SF168 - ADP-RIBOSYLATION FACTOR B1C (1 of 3)
Pp3c6_4750.mRNA	IX	6031	NA	PHYPA_008506, GSTH6	uncharacterized LOC112283848
Pp3c2_36790.mRNA	IX	6144	NA	cki2a,CKI2A	PTHR24423:SF475 - HISTIDINE KINASE 5 (1 of 5)
Pp3c22_2330.mRNA	V	1	PT	DUF246 domain containing/O-FucT	PTHR13398 - GDP-FUCOSE PROTEIN O-FUCOSYLTRANSFERASE 2 (1 of 5)
Pp3c5_12740.mRNA	V	2	TR	GNAT	PTHR10545 - DIAMINE N-ACETYLTRANSFERASE (1 of 3)
Pp3c8_6890.mRNA	V	3	TF	PHYPA_011246, m6	MADS-box transcription factor 3-like
Pp3c7_25430.mRNA	V	4	TF	PHYPA_010857	transcription factor E2FA-like
Pp3c12_13280.mRNA	V	5	TR	SET	K11420 - euchromatic histone-lysine N-methyltransferase (EHMT) (1 of 5)
Pp3c1_37090.mRNA	V	6	TR	OFP	PTHR33057:SF11 - GB (1 of 10)
Pp3c5_10960.mRNA	V	7	TF	AP2/EREBP	PF00847 - AP2 domain (AP2) (1 of 150)
Pp3c1_15560.mRNA	V	8	TF	GRAS	PTHR31636:SF16 - SCARECROW-LIKE PROTEIN 28 (1 of 2)
Pp3c7_4380.mRNA	V	9	TR	TRAF	PTHR32370:SF6 - ROOT PHOTOTROPISM PROTEIN 3 (1 of 16)
Pp3c17_18070.mRNA	V	10	TR	OFP	PTHR33057:SF11 - GB (1 of 10)
Pp3c5_2780.mRNA	V	11	TF	AP2/EREBP	K09285 - AP2-like factor, ANT lineage (OVM, ANT) (1 of 9)
Pp3c15_21700.mRNA	V	12	TF	TAZ	PTHR24413:SF129 - BTB AND MATH DOMAIN-CONTAINING PROTEIN 42 (1 of 3)
Pp3c17_16150.mRNA	V	13	TF	ABI3/VP1	PF02362 - B3 DNA binding domain (B3) (1 of 58)
Pp3c14_21766.mRNA	V	14	TR	OFP	PTHR33057:SF11 - GB (1 of 10)
Pp3c23_10600.mRNA	V	15	PT	BSD domain containing	K18270 - Rab3 GTPase-activating protein catalytic subunit (RAB3GAP1) (1 of 5)
Pp3c9_1080.mRNA	V	16	TR	PHD	K02603 - origin recognition complex subunit 1 (ORC1) (1 of 1)
Pp3c1_15410.mRNA	V	17	TF	ABI3/VP1	PF02362 - B3 DNA binding domain (B3) (1 of 58)
Pp3c8_6920.mRNA	V	18	TF	PPMA8,ppma8	PTHR11945:SF154 - F2E2.20-RELATED (1 of 12)
Pp3c8_21660.mRNA	V	19	TF	AS2/LOB	PF03195 - Protein of unknown function DUF260 (DUF260) (1 of 34)
Pp3c2_11030.mRNA	V	20	TR	SWI/SNF_SNF2	PTHR10799//PTHR10799:SF654 - SWI/SNF-RELATED MATRIX-ASSOCIATED ACTIN-DEPENDENT REGULATOR OF CHROMATIN SUBFAMILY-RELATED // SUBFAMILY NOT NAMED (1 of 2)
Pp3c3_34250.mRNA	V	21	TF	HRT	PTHR35133:SF1 - EFFECTOR OF TRANSCRIPTION2-RELATED (1 of 7)
Pp3c18_4140.mRNA	V	22	TF	FHA	PTHR23308:SF34 - F16B3.3 PROTEIN (1 of 2)
Pp3c9_23280.mRNA	V	23	TR	TRAF	PTHR32370:SF6 - ROOT PHOTOTROPISM PROTEIN 3 (1 of 16)
Pp3c14_2780.mRNA	V	24	TR	TRAF	PTHR32370:SF6 - ROOT PHOTOTROPISM PROTEIN 3 (1 of 16)
Pp3c13_23373.mRNA	V	25	TR	HMG	PTHR10252:SF25 - DNA POLYMERASE EPSILON SUBUNIT 4 (1 of 2)
Pp3c21_16260.mRNA	V	26	TF	ABI3/VP1	PF02362 - B3 DNA binding domain (B3) (1 of 58)
Pp3c11_8530.mRNA	V	27	TR	HMG	K09273 - upstream-binding transcription factor (UBTF) (1 of 1)
Pp3c5_12730.mRNA	V	28	TR	SWI/SNF_SNF2	KOG1001 - Helicase-like transcription factor HLTF/DNA helicase RAD5, DEAD-box superfamily (1 of 7)
Pp3c25_4520.mRNA	V	29	TR	TRAF	PTHR32370:SF6 - ROOT PHOTOTROPISM PROTEIN 3 (1 of 16)
Pp3c2_8360.mRNA	V	30	TR	SET	PTHR12197:SF145 - SET DOMAIN-CONTAINING PROTEIN (1 of 6)
Pp3c23_4150.mRNA	V	31	TR	TRAF	PF00651//PF03000 - BTB/POZ domain (BTB) // NPH3 family (NPH3) (1 of 26)
Pp3c16_17420.mRNA	V	32	TR	TRAF	PTHR32370:SF6 - ROOT PHOTOTROPISM PROTEIN 3 (1 of 16)
Pp3c2_4940.mRNA	V	33	TF	PHYPA_002234, Pphb7	homeobox-leucine zipper protein HOX20-like
Pp3c12_13250.mRNA	V	34	PT	DUF296 domain containing	PTHR31500:SF0 - AT HOOK MOTIF DNA-BINDING FAMILY PROTEIN (1 of 7)
Pp3c3_28590.mRNA	V	35	TR	chc1503,CHC1503	K11650 - SWI/SNF-related matrix-associated actin-dependent regulator of chromatin subfamily D (SMARCD) (1 of 3)
Pp3c6_12160.mRNA	V	36	TR	TRAF	PTHR32370:SF6 - ROOT PHOTOTROPISM PROTEIN 3 (1 of 16)
Pp3c6_21840.mRNA	V	37	TF	AP2/EREBP	K09285 - AP2-like factor, ANT lineage (OVM, ANT) (1 of 9)
Pp3c15_6140.mRNA	V	38	TR	chr1536,CHR1536	K14437 - chromodomain-helicase-DNA-binding protein 7 [EC:3.6.4.12] (CHD7) (1 of 1)
Pp3c8_14580.mRNA	V	39	TF	AS2/LOB	PF03195 - Protein of unknown function DUF260 (DUF260) (1 of 34)
Pp3c9_21470.mRNA	V	40	TF	ABI3/VP1	PF02362 - B3 DNA binding domain (B3) (1 of 58)
Pp3c2_5990.mRNA	V	41	TF	ABI3/VP1	PF02362 - B3 DNA binding domain (B3) (1 of 58)
Pp3c3_24240.mRNA	V	42	TF	SRT1502,srt1502	PTHR11085:SF21 - NAD-DEPENDENT PROTEIN DEACETYLASE SIRTUIN-7 (1 of 1)
Pp3c9_24780.mRNA	V	43	PT	DUF246 domain containing/O-FucT	PTHR31741:SF4 - O-FUCOSYLTRANSFERASE FAMILY PROTEIN (1 of 5)
Pp3c14_20620.mRNA	V	44	TR	chr1537,CHR1537	PTHR10799//PTHR10799:SF654 - SWI/SNF-RELATED MATRIX-ASSOCIATED ACTIN-DEPENDENT REGULATOR OF CHROMATIN SUBFAMILY-RELATED // SUBFAMILY NOT NAMED (1 of 2)
Pp3c24_9610.mRNA	V	45	TR	SET	PTHR13271//PTHR13271:SF48 - UNCHARACTERIZED PUTATIVE METHYLTRANSFERASE // SUBFAMILY NOT NAMED (1 of 1)
Pp3c8_18540.mRNA	V	46	TR	PHD	PTHR10615:SF112 - HISTONE-LYSINE N-METHYLTRANSFERASE ATXR5 (1 of 3)
Pp3c15_21210.mRNA	V	47	TR	TRAF	PTHR32370:SF6 - ROOT PHOTOTROPISM PROTEIN 3 (1 of 16)
Pp3c11_22390.mRNA	V	48	TR	TRAF	PTHR32370:SF6 - ROOT PHOTOTROPISM PROTEIN 3 (1 of 16)
Pp3c16_18950.mRNA	V	49	TR	SDG1511,sdg1511	PF00855//PF00856//PF13771//PF13831 - PWWP domain (PWWP) // SET domain (SET) // PHD-like zinc-binding domain (zf-HC5HC2H) // PHD-finger (PHD_2) (1 of 1)
Pp3c21_13480.mRNA	V	50	TF	E2F/DP	K09391 - transcription factor E2F7/8 (E2F7_8) (1 of 2)
Pp3c24_17930.mRNA	V	51	TF	TAZ	PTHR24413:SF129 - BTB AND MATH DOMAIN-CONTAINING PROTEIN 42 (1 of 3)
Pp3c7_10240.mRNA	V	52	TR	GNAT	PTHR23091//PTHR23091:SF234 - N-TERMINAL ACETYLTRANSFERASE // SUBFAMILY NOT NAMED (1 of 3)
Pp3c10_22600.mRNA	V	53	TF	C2C2_GATA	PTHR10071//PTHR10071:SF161 - TRANSCRIPTION FACTOR GATA GATA BINDING FACTOR // SUBFAMILY NOT NAMED (1 of 4)
Pp3c2_9730.mRNA	V	54	TF	GRAS	PTHR31636:SF40 - SCARECROW-LIKE PROTEIN 29 (1 of 4)
Pp3c16_15610.mRNA	V	55	TR	TRAF	PTHR32370:SF6 - ROOT PHOTOTROPISM PROTEIN 3 (1 of 16)
Pp3c3_12890.mRNA	V	56	TF	PHYPA_004363, PpVNS2	NAC domain-containing protein 105-like
Pp3c20_11500.mRNA	V	57	TR	chr1519,CHR1519	PTHR10799:SF558 - SNF2-RELATED DOMAIN-CONTAINING PROTEIN (1 of 1)
Pp3c23_6780.mRNA	V	58	TF	Zinc finger, MIZ type	PTHR10782:SF34 - E3 SUMO-PROTEIN LIGASE SIZ1 (1 of 5)
Pp3c1_28560.mRNA	V	59	PT	DUF547 domain containing	PF04784//PF14389 - Protein of unknown function, DUF547 (DUF547) // Leucine-zipper of ternary complex factor MIP1 (Lzipper-MIP1) (1 of 10)
Pp3c7_20570.mRNA	V	60	TR	HMG	PTHR13711:SF228 - HIGH MOBILITY GROUP B PROTEIN 13-RELATED (1 of 2)
Pp3c14_14030.mRNA	V	61	TF	PHYPA_018494, MYB3R-1	transcription factor MYB3R-1-like
Pp3c20_23080.mRNA	V	62	TF	CPP	PTHR12446//PTHR12446:SF31 - TESMIN/TSO1-RELATED // SUBFAMILY NOT NAMED (1 of 4)
Pp3c20_9330.mRNA	V	63	TF	AS2/LOB	PF03195 - Protein of unknown function DUF260 (DUF260) (1 of 34)
Pp3c27_2840.mRNA	V	64	PT	DUF632 domain containing	PTHR21450:SF9 - BZIP-LIKE PROTEIN-RELATED (1 of 6)
Pp3c10_10240.mRNA	V	65	TF	MYB-related	PTHR10641:SF599 - MYB TRANSCRIPTION FACTOR-RELATED (1 of 3)
Pp3c26_4390.mRNA	V	66	TF	bHLH	PTHR31945:SF11 - TRANSCRIPTION FACTOR ABORTED MICROSPORES (1 of 6)
Pp3c1_39780.mRNA	V	67	TF	PHYPA_001837, PPM4, m4	MADS-box transcription factor 3-like
Pp3c9_1370.mRNA	V	68	TF	ppma10,PPMA10	PTHR11945:SF154 - F2E2.20-RELATED (1 of 12)
Pp3c15_2800.mRNA	V	69	TF	PHYPA_019222	retinoblastoma-related protein
Pp3c21_11270.mRNA	V	70	TF	wrky27,WRKY27	PF03106 - WRKY DNA -binding domain (WRKY) (1 of 38)
Pp3c17_7580.mRNA	V	71	TR	HMG	PTHR13711:SF187 - HIGH MOBILITY GROUP B PROTEIN 1 (1 of 5)
Pp3c16_1200.mRNA	V	72	TF	HRT	PTHR35133:SF1 - EFFECTOR OF TRANSCRIPTION2-RELATED (1 of 7)
Pp3c20_16540.mRNA	V	73	TF	MYB-related	NA
Pp3c20_18402.mRNA	V	74	PT	DUF246 domain containing/O-FucT	PTHR31288:SF10 - O-FUCOSYLTRANSFERASE FAMILY PROTEIN (1 of 6)
Pp3c13_16380.mRNA	V	75	TR	TRAF	PF03000 - NPH3 family (NPH3) (1 of 37)
Pp3c21_11010.mRNA	V	76	TF	HD_PLINC	PF04770 - ZF-HD protein dimerisation region (ZF-HD_dimer) (1 of 12)
Pp3c14_9940.mRNA	V	77	TF	STEMIN2	PTHR31194//PTHR31194:SF9 - SHN SHINE , DNA BINDING / TRANSCRIPTION FACTOR // SUBFAMILY NOT NAMED (1 of 3)
Pp3c13_15090.mRNA	V	78	TR	GIF	PTHR23107:SF0 - PROTEIN ZK973.9 (1 of 2)
Pp3c1_4970.mRNA	V	79	TF	MYB-related	PTHR10641//PTHR10641:SF546 - MYB-LIKE DNA-BINDING PROTEIN MYB // SUBFAMILY NOT NAMED (1 of 5)
Pp3c15_15020.mRNA	V	80	TF	ABI3/VP1	PF02362 - B3 DNA binding domain (B3) (1 of 58)
Pp3c4_29810.mRNA	V	81	TR	SET	K11423 - histone-lysine N-methyltransferase SETD2 (SETD2, SET2) (1 of 2)
Pp3c3_20030.mRNA	V	82	TR	TRAF	PF03000 - NPH3 family (NPH3) (1 of 37)
Pp3c14_22690.mRNA	V	83	TF	S1Fa-like	PF04689 - DNA binding protein S1FA (S1FA) (1 of 3)
Pp3c18_17900.mRNA	V	84	TR	GNAT	PTHR23091//PTHR23091:SF261 - N-TERMINAL ACETYLTRANSFERASE // SUBFAMILY NOT NAMED (1 of 2)
Pp3c4_9720.mRNA	V	85	TR	SDG1519,sdg1519	K11420 - euchromatic histone-lysine N-methyltransferase (EHMT) (1 of 5)
Pp3c7_26690.mRNA	V	86	TF	ABI3/VP1	PF02362 - B3 DNA binding domain (B3) (1 of 58)
Pp3c23_9310.mRNA	V	87	TF	MYB-related	NA
Pp3c12_10.mRNA	V	88	TF	GRAS	PTHR31636:SF11 - SCARECROW-LIKE PROTEIN 22-RELATED (1 of 1)
Pp3c2_3880.mRNA	V	89	TR	GNAT	K14682 - amino-acid N-acetyltransferase (argAB) (1 of 2)
Pp3c5_12767.mRNA	V	90	TR	GNAT	PTHR10545 - DIAMINE N-ACETYLTRANSFERASE (1 of 3)
Pp3c3_5580.mRNA	V	91	TR	GIF	PTHR23107 - SYNOVIAL SARCOMA ASSOCIATED SS18 PROTEIN (1 of 4)
Pp3c7_18860.mRNA	V	92	TF	WRKY32,wrky32	PTHR31429:SF1 - WRKY FAMILY TRANSCRIPTION FACTOR-RELATED (1 of 2)
Pp3c2_14665.pre_miRNA	V	93	miRNA	mir-166,mir-166,MI0005660,ppt-MIR166	NA
Pp3c8_7462.pre_miRNA	V	94	miRNA	ppt-MIR1049,MI0006008	NA
Pp3c14_22180.mRNA	V	95	TF	PHYPA_018869, PPM3, m3	floral homeotic protein APETALA 1-like
Pp3c18_12180.mRNA	V	96	TF	PLATZ	PF04640 - PLATZ transcription factor (PLATZ) (1 of 14)
Pp3c3_31810.mRNA	V	97	TF	PPMA9,ppma9	PTHR11945:SF154 - F2E2.20-RELATED (1 of 12)
Pp3c23_3920.mRNA	V	98	TF	FHA	PF00498 - FHA domain (FHA) (1 of 20)
Pp3c17_4375.mRNA	V	99	TF	RWP-RK	PTHR32002:SF7 - PROTEIN NLP8-RELATED (1 of 10)
Pp3c16_9758.pre_miRNA	V	100	miRNA	MI0003501,ppt-MIR534	NA
Pp3c2_13990.mRNA	V	101	TR	TRAF	PTHR32370:SF6 - ROOT PHOTOTROPISM PROTEIN 3 (1 of 16)
Pp3c3_23120.mRNA	V	102	TF	GARP_G2-like	PTHR31499:SF2 - MYB FAMILY TRANSCRIPTION FACTOR APL (1 of 13)
Pp3c5_19090.mRNA	V	103	TR	TRAF	PTHR32370:SF6 - ROOT PHOTOTROPISM PROTEIN 3 (1 of 16)
Pp3c9_23930.mRNA	V	104	TF	AS2/LOB	PTHR31301:SF7 - LOB DOMAIN-CONTAINING PROTEIN 3 (1 of 3)
Pp3c11_12640.mRNA	V	105	PT	DUF246 domain containing/O-FucT	PTHR31818:SF0 - PROTEIN ROOT HAIR SPECIFIC 17 (1 of 3)
Pp3c3_1630.mRNA	V	106	TF	MYB-related	PF00249//PF00538 - Myb-like DNA-binding domain (Myb_DNA-binding) // linker histone H1 and H5 family (Linker_histone) (1 of 3)
Pp3c22_6360.mRNA	V	107	TF	RWP-RK	PTHR32002:SF7 - PROTEIN NLP8-RELATED (1 of 10)
Pp3c15_22780.mRNA	V	108	TF	AS2/LOB	PTHR31301:SF7 - LOB DOMAIN-CONTAINING PROTEIN 3 (1 of 3)
Pp3c9_20950.mRNA	V	109	PT	DUF246 domain containing/O-FucT	PTHR31741:SF3 - O-FUCOSYLTRANSFERASE-LIKE PROTEIN (1 of 1)
Pp3c4_17230.mRNA	V	110	TF	MYB-related	PTHR24078:SF261 - DNAJ (HSP40) HOMOLOG, SUBFAMILY A, MEMBER 3A (1 of 3)
Pp3c1_13300.mRNA	V	111	TR	SWI/SNF_SNF2	PTHR10799:SF741 - HELICASE PROTEIN MOM1-RELATED (1 of 2)
Pp3c7_23450.mRNA	V	112	TF	MYB-related	PTHR10641//PTHR10641:SF546 - MYB-LIKE DNA-BINDING PROTEIN MYB // SUBFAMILY NOT NAMED (1 of 5)
Pp3c3_12462.pre_miRNA	V	113	miRNA	ppt-MIR1220,MI0004722	NA
Pp3c1_13308.mRNA	V	114	TR	SWI/SNF_SNF2	PTHR10799:SF741 - HELICASE PROTEIN MOM1-RELATED (1 of 2)
Pp3c21_12646.pre_miRNA	V	115	miRNA	MI0003512,ppt-MIR538	NA
Pp3c1_32380.mRNA	V	116	TR	TRAF	NA
Pp3c13_16436.pre_miRNA	V	117	miRNA	MI0005683,ppt-MIR900	NA
Pp3c22_14149.pre_miRNA	V	118	miRNA	MI0006025,ppt-MIR1063	NA
Pp3c7_11530.mRNA	V	121	NA	kinesins; TANGLED1; PAKRP1 and PAKRP1L	K10405 - kinesin family member C1 (KIFC1) (1 of 2)
Pp3c9_18910.mRNA	V	122	NA	CYCB-2	G2/mitotic-specific cyclin S13-7-like
Pp3c7_8690.mRNA	V	128	NA	kinesins; TANGLED1; PAKRP1 and PAKRP1L	PTHR24115:SF463 - KINESIN-LIKE PROTEIN-RELATED (1 of 2)
Pp3c13_14170.mRNA	V	129	NA	kinesins; TANGLED1; PAKRP1 and PAKRP1L	K10398 - kinesin family member 11 (KIF11, EG5) (1 of 5)
Pp3c2_19380.mRNA	V	130	NA	kinesins; TANGLED1; PAKRP1 and PAKRP1L	PTHR24115:SF509 - KINESIN-LIKE PROTEIN NACK2 (1 of 2)
Pp3c15_21520.mRNA	V	137	NA	PHYPA_020034	G2/mitotic-specific cyclin S13-7-like
Pp3c11_17850.mRNA	V	140	NA	kinesins; TANGLED1; PAKRP1 and PAKRP1L	K10405 - kinesin family member C1 (KIFC1) (1 of 2)
Pp3c17_18420.mRNA	V	147	NA	KINID1b,kinid1b	kinesin-like protein KIN-10A
Pp3c14_1560.mRNA	V	149	NA	kinesins; TANGLED1; PAKRP1 and PAKRP1L	PTHR24115:SF509 - KINESIN-LIKE PROTEIN NACK2 (1 of 2)
Pp3c20_5990.mRNA	V	153	NA	kinesins; TANGLED1; PAKRP1 and PAKRP1L	PTHR24115:SF339 - DI-GLUCOSE BINDING PROTEIN WITH KINESIN MOTOR DOMAIN (1 of 2)
Pp3c16_3910.mRNA	V	157	NA	CDKB	cyclin-dependent kinase B1-1-like
Pp3c1_18150.mRNA	V	165	NA	kinesins; TANGLED1; PAKRP1 and PAKRP1L	PTHR24115:SF522 - KINESIN-LIKE PROTEIN NACK1 (1 of 1)
Pp3c14_20330.mRNA	V	174	NA	PAKRP2	kinesin-like protein KIN-10A
Pp3c11_22430.mRNA	V	176	NA	CPH1501,cph1501	K06676 - condensin complex subunit 2 (BRRN1, BRN1, CAPH) (1 of 2)
Pp3c22_20430.mRNA	V	177	NA	kinesins; TANGLED1; PAKRP1 and PAKRP1L	K11498 - centromeric protein E (CENPE) (1 of 5)
Pp3c5_5310.mRNA	V	179	NA	kinesins; TANGLED1; PAKRP1 and PAKRP1L	PTHR24115:SF417 - PHRAGMOPLAST ORIENTING KINESIN-1 (1 of 17)
Pp3c4_17450.mRNA	V	183	NA	kinesins; TANGLED1; PAKRP1 and PAKRP1L	K10398 - kinesin family member 11 (KIF11, EG5) (1 of 5)
Pp3c11_6950.mRNA	V	185	NA	kinesins; TANGLED1; PAKRP1 and PAKRP1L	PTHR24115:SF417 - PHRAGMOPLAST ORIENTING KINESIN-1 (1 of 17)
Pp3c8_25080.mRNA	V	191	NA	sga1502,SGA1502	K10753 - histone chaperone ASF1 (ASF1) (1 of 4)
Pp3c7_19570.mRNA	V	192	NA	kinesins; TANGLED1; PAKRP1 and PAKRP1L	PTHR24115:SF413 - KINESIN-LIKE PROTEIN KIN12A-RELATED (1 of 6)
Pp3c8_2810.mRNA	V	213	NA	htr1501,HTR1501	K11253 - histone H3 (H3) (1 of 17)
Pp3c11_18240.mRNA	V	218	NA	kinesins; TANGLED1; PAKRP1 and PAKRP1L	PTHR24115:SF463 - KINESIN-LIKE PROTEIN-RELATED (1 of 2)
Pp3c5_4080.mRNA	V	222	NA	kinesins; TANGLED1; PAKRP1 and PAKRP1L	PF00225//PF12711 - Kinesin motor domain (Kinesin) // Kinesin motor (Kinesin-relat_1) (1 of 14)
Pp3c3_37020.mRNA	V	223	NA	htr1502,HTR1502	K11253 - histone H3 (H3) (1 of 17)
Pp3c3_24970.mRNA	V	226	NA	nff1501,NFF1501	K10750 - chromatin assembly factor 1 subunit A (CHAF1A) (1 of 1)
Pp3c21_9290.mRNA	V	232	NA	kinesins; TANGLED1; PAKRP1 and PAKRP1L	PTHR24115:SF372 - KIF19A (1 of 1)
Pp3c24_13720.mRNA	V	237	NA	kinesins; TANGLED1; PAKRP1 and PAKRP1L	PTHR24115:SF339 - DI-GLUCOSE BINDING PROTEIN WITH KINESIN MOTOR DOMAIN (1 of 2)
Pp3c13_8840.mRNA	V	240	NA	CPC1504,cpc1504	K06674 - structural maintenance of chromosome 2 (SMC2) (1 of 1)
Pp3c17_5100.mRNA	V	245	NA	kinesins; TANGLED1; PAKRP1 and PAKRP1L	K10400 - kinesin family member 15 (KIF15) (1 of 7)
Pp3c6_28720.mRNA	V	246	NA	CMT	PTHR10629:SF28 - DNA (CYTOSINE-5)-METHYLTRANSFERASE CMT3 (1 of 1)
Pp3c3_32300.mRNA	V	260	NA	CPD1501,cpd1501	K06677 - condensin complex subunit 1 (YCS4, CNAP1, CAPD2) (1 of 2)
Pp3c17_15750.mRNA	V	275	NA	htb1504,HTB1504	K11252 - histone H2B (H2B) (1 of 9)
Pp3c9_810.mRNA	V	278	NA	kinesins; TANGLED1; PAKRP1 and PAKRP1L	K10400 - kinesin family member 15 (KIF15) (1 of 7)
Pp3c21_20730.mRNA	V	293	NA	MYO8A,myo8A	K10357 - myosin V (MYO5) (1 of 6)
Pp3c3_9850.mRNA	V	309	NA	kinesins; TANGLED1; PAKRP1 and PAKRP1L	K10395 - kinesin family member 4/21/27 (KIF4_21_27) (1 of 6)
Pp3c18_16050.mRNA	V	312	NA	cpc1501,CPC1501	K06675 - structural maintenance of chromosome 4 (SMC4) (1 of 1)
Pp3c9_1920.mRNA	V	319	NA	kinesins; TANGLED1; PAKRP1 and PAKRP1L	PTHR24115:SF417 - PHRAGMOPLAST ORIENTING KINESIN-1 (1 of 17)
Pp3c23_19930.mRNA	V	332	NA	EB1c¬†	K10436 - microtubule-associated protein, RP/EB family (MAPRE) (1 of 4)
Pp3c2_9150.mRNA	V	337	NA	kinesins; TANGLED1; PAKRP1 and PAKRP1L	PTHR24115:SF457 - CALPONIN HOMOLOGY AND KINESIN MOTOR DOMAIN-CONTAINING PROTEIN-RELATED (1 of 1)
Pp3c7_19554.mRNA	V	339	NA	kinesins; TANGLED1; PAKRP1 and PAKRP1L	PTHR24115:SF413 - KINESIN-LIKE PROTEIN KIN12A-RELATED (1 of 6)
Pp3c3_27750.mRNA	V	348	NA	RABA51,raba51	PTHR24073:SF430 - RAS-RELATED PROTEIN RABA5A (1 of 4)
Pp3c20_6180.mRNA	V	350	NA	EB1c¬†	K10436 - microtubule-associated protein, RP/EB family (MAPRE) (1 of 4)
Pp3c24_5790.mRNA	V	351	NA	RABA52,raba52	PTHR24073:SF430 - RAS-RELATED PROTEIN RABA5A (1 of 4)
Pp3c5_2410.mRNA	V	362	NA	PHYPA_007141, PpGA2ox1	gibberellin 2-beta-dioxygenase 8-like
Pp3c3_17710.mRNA	V	379	NA	kinesins; TANGLED1; PAKRP1 and PAKRP1L	K10398 - kinesin family member 11 (KIF11, EG5) (1 of 5)
Pp3c18_20060.mRNA	V	397	NA	PHYPA_023355, EF1Bgamma2	elongation factor 1-gamma 3-like
Pp3c1_20640.mRNA	V	407	NA	htr1516,HTR1516	PTHR11426//PTHR11426:SF57 - HISTONE H3 // SUBFAMILY NOT NAMED (1 of 2)
Pp3c4_22160.mRNA	V	410	NA	HFO1503,hfo1503	K11254 - histone H4 (H4) (1 of 14)
Pp3c3_16280.mRNA	V	412	NA	EXP4,exp4	PTHR31867:SF30 - EXPANSIN-A5 (1 of 29)
Pp3c22_22340.mRNA	V	433	NA	HFO1509,hfo1509	K11254 - histone H4 (H4) (1 of 14)
Pp3c15_18180.mRNA	V	445	NA	PHYPA_019892, PpGLP2	germin-like protein 9-3
Pp3c3_10820.mRNA	V	452	NA	kinesins; TANGLED1; PAKRP1 and PAKRP1L	K11498 - centromeric protein E (CENPE) (1 of 5)
Pp3c15_24240.mRNA	V	479	NA	PHYPA_020194, MyoXIb	myosin-11-like
Pp3c15_24240.mRNA	V	479	NA	PHYPA_020194, MyoXIb	myosin-11-like
Pp3c22_11130.mRNA	V	481	NA	PHYPA_027008, PPO	polyphenol oxidase, chloroplastic-like
Pp3c4_2270.mRNA	V	495	NA	kinesins; TANGLED1; PAKRP1 and PAKRP1L	PTHR24115:SF487 - KINESIN MOTOR FAMILY PROTEIN (1 of 2)
Pp3c15_1832.mRNA	V	498	NA	kinesins; TANGLED1; PAKRP1 and PAKRP1L	K10400 - kinesin family member 15 (KIF15) (1 of 7)
Pp3c12_7610.mRNA	V	500	NA	HTB1506,htb1506	K11252 - histone H2B (H2B) (1 of 9)
Pp3c7_25080.mRNA	V	503	NA	PHYPA_010838, PpGLP5, glp	germin-like protein 9-3
Pp3c1_37980.mRNA	V	512	NA	expB2,EXPB2	PTHR31692:SF10 - EXPANSIN-LIKE B1 (1 of 2)
Pp3c9_8300.mRNA	V	533	NA	CYCD-2	cyclin-D4-2-like
Pp3c14_17200.mRNA	V	542	NA	hpatb,HPATb	NA
Pp3c23_15150.mRNA	V	554	NA	XTH25	2.4.1.207 - Xyloglucan:xyloglucosyl transferase / Xyloglucan endotransglycosylase (1 of 35)
Pp3c15_17470.mRNA	V	562	NA	CYCD,CYCD-1	K18810 - cyclin D1/2/4, plant (CYCD1_2_4) (1 of 2)
Pp3c1_31980.mRNA	V	570	NA	HAUS augmin-like complex subunit	K16584 - HAUS augmin-like complex subunit 1 (HAUS1) (1 of 1)
Pp3c7_1880.mRNA	V	599	NA	PHYPA_009773, PpCPS/KS	copalyl diphosphate synthase 1-like
Pp3c8_870.mRNA	V	601	NA	PHYPA_010973, ExpA6	uncharacterized LOC112285885
Pp3c22_850.mRNA	V	622	NA	msh2,MSH2	K08735 - DNA mismatch repair protein MSH2 (MSH2) (1 of 1)
Pp3c1_41250.mRNA	V	629	NA	PHYPA_001903	cellulose synthase-like protein D3
Pp3c3_37890.mRNA	V	634	NA	cpk1,CPK1	PTHR24349:SF23 - MAP KINASE-ACTIVATED PROTEIN KINASE 5 (1 of 2)
Pp3c13_7440.mRNA	V	642	NA	PHYPA_017088, CaMPP	probable protein phosphatase 2C 5
Pp3c8_19540.mRNA	V	644	NA	XTH23	2.4.1.207 - Xyloglucan:xyloglucosyl transferase / Xyloglucan endotransglycosylase (1 of 35)
Pp3c23_18930.mRNA	V	669	NA	cpk12,CPK12	PTHR24349:SF81 - CALCIUM-DEPENDENT PROTEIN KINASE 20 (1 of 9)
Pp3c17_22380.mRNA	V	684	NA	PHYPA_022486	cellulose synthase-like protein D3
Pp3c10_14020.mRNA	V	693	NA	RABA53,raba53	PTHR24073:SF430 - RAS-RELATED PROTEIN RABA5A (1 of 4)
Pp3c25_11830.mRNA	V	697	NA	PHYPA_029865, GSTH7	uncharacterized LOC112277517
Pp3c3_10800.mRNA	V	700	NA	PHYPA_004246, AK, adk	adenosine kinase
Pp3c1_6090.mRNA	V	702	NA	kinesins; TANGLED1; PAKRP1 and PAKRP1L	K10400 - kinesin family member 15 (KIF15) (1 of 7)
Pp3c6_2050.mRNA	V	703	NA	abcg24,ABCG24	PTHR19241//PTHR19241:SF244 - ATP-BINDING CASSETTE TRANSPORTER // SUBFAMILY NOT NAMED (1 of 3)
Pp3c1_23940.mRNA	V	717	NA	SYP12A4,syp12a4	K08486 - syntaxin 1B/2/3 (STX1B_2_3) (1 of 11)
Pp3c25_9780.mRNA	V	726	NA	PHYPA_029791, ski1	uncharacterized LOC112277582
Pp3c18_14270.mRNA	V	736	NA	hon1504,HON1504	PTHR11467//PTHR11467:SF44 - HISTONE H1/H5 // SUBFAMILY NOT NAMED (1 of 2)
Pp3c15_20570.mRNA	V	763	NA	CSLC6,cslc6	PTHR32044:SF7 - XYLOGLUCAN GLYCOSYLTRANSFERASE 12-RELATED (1 of 8)
Pp3c23_17550.mRNA	V	783	NA	CKX	K00279 - cytokinin dehydrogenase (CKX) (1 of 5)
Pp3c22_8680.mRNA	V	802	NA	htr1507,HTR1507	K11253 - histone H3 (H3) (1 of 17)
Pp3c22_22190.mRNA	V	807	NA	HFO1513,hfo1513	K11254 - histone H4 (H4) (1 of 14)
Pp3c19_17660.mRNA	V	829	NA	ARR-A	K14492 - two-component response regulator ARR-A family (ARR-A) (1 of 7)
Pp3c13_20730.mRNA	V	841	NA	MSCL1,mscl1	PTHR30566:SF5 - MECHANOSENSITIVE ION CHANNEL PROTEIN 1, MITOCHONDRIAL (1 of 6)
Pp3c11_3390.mRNA	V	849	NA	MSCL14,mscl14	KOG4629 - Predicted mechanosensitive ion channel (1 of 5)
Pp3c10_4950.mRNA	V	851	NA	PHYPA_013445, rac2	rac-like GTP-binding protein 5
Pp3c10_4950.mRNA	V	851	NA	PHYPA_013445, rac2	rac-like GTP-binding protein 5
Pp3c23_4510.mRNA	V	852	NA	SYP12A6,syp12a6	K08486 - syntaxin 1B/2/3 (STX1B_2_3) (1 of 11)
Pp3c22_7010.mRNA	V	871	NA	rabh11,RABH11	K07893 - Ras-related protein Rab-6A (RAB6A) (1 of 7)
Pp3c27_5070.mRNA	V	891	NA	kinesins; TANGLED1; PAKRP1 and PAKRP1L	PTHR24115:SF417 - PHRAGMOPLAST ORIENTING KINESIN-1 (1 of 17)
Pp3c9_2670.mRNA	V	893	NA	PHYPA_012181, CesA10	probable cellulose synthase A catalytic subunit 5 [UDP-forming]
Pp3c4_2230.mRNA	V	896	NA	PHYPA_005659, PpGA20ox3	gibberellin 20 oxidase 1-D-like
Pp3c3_21020.mRNA	V	947	NA	PHYPA_004736, GSTH1	uncharacterized LOC112280692
Pp3c26_4540.mRNA	V	954	NA	CRK2,crk2	PTHR24349//PTHR24349:SF90 - SERINE/THREONINE-PROTEIN KINASE // SUBFAMILY NOT NAMED (1 of 5)
Pp3c5_1290.mRNA	V	1014	NA	kinesins; TANGLED1; PAKRP1 and PAKRP1L	PTHR24115:SF417 - PHRAGMOPLAST ORIENTING KINESIN-1 (1 of 17)
Pp3c24_3400.mRNA	V	1036	NA	aldh23a,ALDH23a	PTHR11699:SF65 - ALDEHYDE DEHYDROGENASE (1 of 1)
Pp3c12_4560.mRNA	V	1045	NA	EXP3,exp3	PTHR31867:SF30 - EXPANSIN-A5 (1 of 29)
Pp3c27_7220.mRNA	V	1072	NA	PHYPA_031035, CslC1	probable xyloglucan glycosyltransferase 9
Pp3c3_9960.mRNA	V	1073	NA	PHYPA_004200, AIP1	actin-interacting protein 1-2-like
Pp3c19_13170.mRNA	V	1088	NA	4CL2	6.2.1.12 - 4-coumarate--CoA ligase / 4-coumaryl-CoA synthetase (1 of 6)
Pp3c5_9970.mRNA	V	1092	NA	PHYPA_007468, CBL04	calcineurin B-like protein 4
Pp3c3_10921.mRNA	V	1093	NA	PHYPA_004255, KAC1	kinesin-like protein KIN-14A
Pp3c20_6890.mRNA	V	1108	NA	EB1c¬†	K10436 - microtubule-associated protein, RP/EB family (MAPRE) (1 of 4)
Pp3c5_20690.mRNA	V	1111	NA	Tub2,TUB2	K07375 - tubulin beta (TUBB) (1 of 10)
Pp3c17_11280.mRNA	V	1112	NA	aug4,Aug4	K16587 - HAUS augmin-like complex subunit 4 (HAUS4) (1 of 1)
Pp3c7_10280.mRNA	V	1132	NA	MTP11.2,mtp11.2	PTHR11562:SF33 - METAL TOLERANCE PROTEIN 11 (1 of 7)
Pp3c20_5680.mRNA	V	1191	NA	AUG3	K16586 - HAUS augmin-like complex subunit 3 (HAUS3) (1 of 1)
Pp3c2_2310.mRNA	V	1192	NA	vamp72b1,VAMP72B1	K08511 - vesicle-associated membrane protein 72 (ATVAMP72) (1 of 5)
Pp3c1_32920.mRNA	V	1270	NA	PHYPA_001518, GSTZ1	glutathione S-transferase 2-like
Pp3c15_1830.mRNA	V	1290	NA	kinesins; TANGLED1; PAKRP1 and PAKRP1L	K10400 - kinesin family member 15 (KIF15) (1 of 7)
Pp3c18_4770.mRNA	V	1325	NA	FOR1D,for1D	PTHR23213 - FORMIN-RELATED (1 of 10)
Pp3c7_20810.mRNA	V	1353	NA	kinesins; TANGLED1; PAKRP1 and PAKRP1L	K10400 - kinesin family member 15 (KIF15) (1 of 7)
Pp3c9_18240.mRNA	V	1370	NA	PHYPA_012860, MurB	UDP-N-acetylenolpyruvoylglucosamine reductase-like
Pp3c20_22540.mRNA	V	1378	NA	ENT1-clade	PTHR10332:SF35 - EQUILIBRATIVE NUCLEOTIDE TRANSPORTER 8 (1 of 2)
Pp3c1_17220.mRNA	V	1385	NA	abcg9,ABCG9	K05681 - ATP-binding cassette, subfamily G (WHITE), member 2 (ABCG2) (1 of 6)
Pp3c22_4940.mRNA	V	1387	NA	FtsZ1-1,ftsZ1-1	K03531 - cell division protein FtsZ (ftsZ) (1 of 5)
Pp3c3_33440.mRNA	V	1394	NA	act3,Act3	PTHR11937:SF200 - ACTIN-7 (1 of 3)
Pp3c15_3590.mRNA	V	1435	NA	CPK20,cpk20	PTHR24349:SF87 - CALCIUM-DEPENDENT PROTEIN KINASE 16-RELATED (1 of 4)
Pp3c9_16190.mRNA	V	1436	NA	PHYPA_012768, GT43C	probable beta-1,4-xylosyltransferase IRX14
Pp3c24_16220.mRNA	V	1464	NA	GAMMA TUBULIN COMPLEX PROTEIN 3	K16570 - gamma-tubulin complex component 3 (TUBGCP3, GCP3) (1 of 2)
Pp3c1_10620.mRNA	V	1473	NA	mscl12,MSCL12	KOG4629 - Predicted mechanosensitive ion channel (1 of 5)
Pp3c20_6790.mRNA	V	1508	NA	SPR2	PTHR31355:SF7 - MICROTUBULE-ASSOCIATED PROTEIN SPIRAL2-LIKE-RELATED (1 of 4)
Pp3c22_9010.mRNA	V	1524	NA	ARR-A	K14492 - two-component response regulator ARR-A family (ARR-A) (1 of 7)
Pp3c14_26100.mRNA	V	1539	NA	PHYPA_019052	cellulose synthase-like protein D2
Pp3c14_4310.mRNA	V	1541	NA	PHYPA_017996, Rac-1, rac1	rac-like GTP-binding protein 5
Pp3c19_13790.mRNA	V	1613	NA	CHSpg2	PF00195//PF02797 - Chalcone and stilbene synthases, N-terminal domain (Chal_sti_synt_N) // Chalcone and stilbene synthases, C-terminal domain (Chal_sti_synt_C) (1 of 3)
Pp3c1_36780.mRNA	V	1756	NA	PHYPA_001711, CBL01	calcineurin B-like protein 3
Pp3c2_34310.mRNA	V	1768	NA	PRT1-4	PF00569//PF13920 - Zinc finger, ZZ type (ZZ) // Zinc finger, C3HC4 type (RING finger) (zf-C3HC4_3) (1 of 4)
Pp3c10_15450.mRNA	V	1794	NA	PHYPA_013917, MurD	UDP-N-acetylmuramoylalanine--D-glutamate ligase-like
Pp3c3_20930.mRNA	V	1816	NA	arfb22,ARFB22	PTHR11711:SF168 - ADP-RIBOSYLATION FACTOR B1C (1 of 3)
Pp3c5_19520.mRNA	V	1830	NA	PHYPA_007892	phytepsin-like
Pp3c2_35200.mRNA	V	1844	NA	PHYPA_003662	hydrophobic protein RCI2A-like
Pp3c7_23690.mRNA	V	1857	NA	VTI1A1,vti1a1	PTHR21230//PTHR21230:SF32 - VESICLE TRANSPORT V-SNARE PROTEIN VTI1-RELATED // SUBFAMILY NOT NAMED (1 of 1)
Pp3c15_21880.mRNA	V	1872	NA	ARL1A1,arl1a1	K07942 - ADP-ribosylation factor-like protein 1 (ARL1) (1 of 2)
Pp3c5_9590.mRNA	V	1880	NA	PHYPA_007451, des6	acyl-lipid (9-3)-desaturase
Pp3c16_5890.mRNA	V	1882	NA	PHYPA_020527, Pp1s15_385, PpPPR_66	pentatricopeptide repeat-containing protein At2g35130-like
Pp3c2_33410.mRNA	V	1905	NA	PHYPA_003589, PpCpDnm, PpDRP5B-1	dynamin-like protein ARC5
Pp3c16_23080.mRNA	V	1927	NA	PHYPA_021372, GSTH4	uncharacterized LOC112293787
Pp3c11_15280.mRNA	V	1941	NA	XTH4	2.4.1.207 - Xyloglucan:xyloglucosyl transferase / Xyloglucan endotransglycosylase (1 of 35)
Pp3c2_36350.mRNA	V	1953	NA	CHS2a	K00660 - chalcone synthase (CHS) (1 of 19)
Pp3c10_3020.mRNA	V	1977	NA	LHCB2N2.1,lhcb2N2.1	K08912//K08913 - light-harvesting complex II chlorophyll a/b binding protein 1 (LHCB1) // light-harvesting complex II chlorophyll a/b binding protein 2 (LHCB2) (1 of 8)
Pp3c9_3590.mRNA	V	2056	NA	lax3,LAX3	K13946 - auxin influx carrier (AUX1 LAX family) (AUX1, LAX) (1 of 7)
Pp3c15_20280.mRNA	V	2059	NA	PHYPA_019983	serine/threonine-protein kinase D6PK-like
Pp3c21_18040.mRNA	V	2068	NA	AHK-like	PTHR24423:SF365 - ETHYLENE RECEPTOR 1-RELATED (1 of 15)
Pp3c19_10230.mRNA	V	2069	NA	PHYPA_023961, PHOTA1	phototropin-2-like
Pp3c22_18880.mRNA	V	2072	NA	PHYPA_027324, MurF	UDP-N-acetylmuramoyl-tripeptide--D-alanyl-D-alanine ligase-like
Pp3c23_15190.mRNA	V	2135	NA	XTH25	2.4.1.207 - Xyloglucan:xyloglucosyl transferase / Xyloglucan endotransglycosylase (1 of 35)
Pp3c18_12190.mRNA	V	2137	NA	ARP1503,arp1503	K16615 - actin-related protein 7, plant (PARP7) (1 of 2)
Pp3c4_1360.mRNA	V	2148	NA	AHK-like	PTHR24423:SF365 - ETHYLENE RECEPTOR 1-RELATED (1 of 15)
Pp3c4_4790.mRNA	V	2159	NA	HTA1507,hta1507	K11251 - histone H2A (H2A) (1 of 12)
Pp3c6_80.mRNA	V	2162	NA	PHYPA_008303, gapCp	glyceraldehyde-3-phosphate dehydrogenase, cytosolic-like
Pp3c15_5310.mRNA	V	2188	NA	PHYPA_019354, GSTF9	glutathione S-transferase F10-like
Pp3c1_41400.mRNA	V	2223	NA	PHYPA_001910	cellulose synthase-like protein D3
Pp3c26_8560.mRNA	V	2241	NA	PHYPA_030402, PDK1	3-phosphoinositide-dependent protein kinase 1-like
Pp3c8_21260.mRNA	V	2249	NA	cyp78a28,CYP78A28	1.14.13.21 - Flavonoid 3'-monooxygenase / Flavonoid 3'-hydroxylase (1 of 19)
Pp3c7_11120.mRNA	V	2253	TF	MYB-related	PTHR12802 - SWI/SNF COMPLEX-RELATED (1 of 12)
Pp3c10_16850.mRNA	V	2302	NA	PHYPA_013989, PpPPR_104	uncharacterized LOC112287980
Pp3c10_16850.mRNA	V	2302	NA	PHYPA_013989, PpPPR_104	uncharacterized LOC112287980
Pp3c15_5120.mRNA	V	2315	NA	CPK18,cpk18	PTHR24349:SF87 - CALCIUM-DEPENDENT PROTEIN KINASE 16-RELATED (1 of 4)
Pp3c12_6420.mRNA	V	2392	NA	ndpk2a,NDPK2A	PTHR11349:SF44 - NUCLEOSIDE DIPHOSPHATE KINASE II, CHLOROPLASTIC (1 of 3)
Pp3c23_15810.mRNA	V	2401	NA	PHYPA_028145, MurE	UDP-N-acetylmuramoyl-L-alanyl-D-glutamate--2,6-diaminopimelate ligase MurE homolog, chloroplastic-like
Pp3c6_21060.mRNA	V	2454	NA	PHYPA_009276	probable ion channel POLLUX
Pp3c23_13840.mRNA	V	2461	NA	AHP	PTHR28242:SF9 - PHOSPHORELAY INTERMEDIATE PROTEIN YPD1 (1 of 2)
Pp3c5_15590.mRNA	V	2580	NA	PHYPA_007729, PEP, rpoA	DNA-directed RNA polymerase subunit alpha, chloroplastic
Pp3c2_25950.mRNA	V	2590	NA	mtp11.1,MTP11.1	PTHR11562:SF33 - METAL TOLERANCE PROTEIN 11 (1 of 7)
Pp3c4_30710.mRNA	V	2596	NA	MTP1,mtp1	K14689 - solute carrier family 30 (zinc transporter), member 2 (SLC30A2, ZNT2) (1 of 2)
Pp3c4_15150.mRNA	V	2647	NA	LOG	PTHR31223:SF11 - LOG FAMILY PROTEIN YJL055W (1 of 2)
Pp3c3_15290.mRNA	V	2685	NA	CDKA-1	K02206 - cyclin-dependent kinase 2 (CDK2) (1 of 3)
Pp3c8_6860.mRNA	V	2693	NA	CLASP	K16578 - CLIP-associating protein 1/2 (CLASP1_2) (1 of 4)
Pp3c4_6260.mRNA	V	2715	NA	Act1,act1	K10355 - actin, other eukaryote (ACTF) (1 of 8)
Pp3c25_2610.mRNA	V	2734	NA	PHYPA_029503, PHYPHY1, phy1	phytochrome 1
Pp3c25_2610.mRNA	V	2734	NA	PHYPA_029503, PHYPHY1, phy1	phytochrome 1
Pp3c16_14110.mRNA	V	2741	NA	cslc5,CSLC5	PTHR32044:SF7 - XYLOGLUCAN GLYCOSYLTRANSFERASE 12-RELATED (1 of 8)
Pp3c5_13820.mRNA	V	2783	NA	glp6,GLP6	3.1.1.1 - Carboxylesterase / Procaine esterase (1 of 26)
Pp3c14_10390.mRNA	V	2862	NA	PHYPA_018311, PHOTB2	phototropin-2-like
Pp3c20_8040.mRNA	V	2884	NA	PHYPA_024876, PHO1-4	phosphate transporter PHO1-like
Pp3c1_40040.mRNA	V	2907	NA	HEC-like bHLH	PTHR12565:SF127 - TRANSCRIPTION FACTOR HEC2 (1 of 3)
Pp3c14_12270.mRNA	V	2953	NA	csla3,CSLA3	K13680 - beta-mannan synthase [EC:2.4.1.32] Man b1-4 Man (CSLA) (1 of 4)
Pp3c4_18000.mRNA	V	2975	NA	kinesins; TANGLED1; PAKRP1 and PAKRP1L	K10394 - kinesin family member 3/17 (KIF3_17) (1 of 1)
Pp3c3_11010.mRNA	V	2980	NA	PHYPA_004261, SK5	shaggy-related protein kinase epsilon-like
Pp3c11_22030.mRNA	V	2982	NA	Fuc-T,fuc-t	PTHR11929:SF148 - GLYCOPROTEIN 3-ALPHA-L-FUCOSYLTRANSFERASE A-RELATED (1 of 1)
Pp3c5_25290.mRNA	V	2997	NA	GGB	K11713 - geranylgeranyl transferase type-1 subunit beta [EC:2.5.1.59] (PGTB1) (1 of 1)
Pp3c15_5610.mRNA	V	3053	NA	des5,DES5	PTHR19353:SF14 - DELTA(5) FATTY ACID DESATURASE A-RELATED (1 of 1)
Pp3c2_36170.mRNA	V	3071	NA	CHS2b.1,CHS2a	K00660 - chalcone synthase (CHS) (1 of 19)
Pp3c27_7370.mRNA	V	3126	NA	HTR1509,htr1509	K11253 - histone H3 (H3) (1 of 17)
Pp3c4_14320.mRNA	V	3169	NA	elip-like pseudogene	NA
Pp3c17_13420.mRNA	V	3225	NA	PHYPA_022018	probable phospholipid hydroperoxide glutathione peroxidase
Pp3c27_5540.mRNA	V	3293	NA	PHYPA_030969, PpPPR_98	putative pentatricopeptide repeat-containing protein At5g52630
Pp3c27_5540.mRNA	V	3293	NA	PHYPA_030969, PpPPR_98	putative pentatricopeptide repeat-containing protein At5g52630
Pp3c27_5540.mRNA	V	3293	NA	PHYPA_030969, PpPPR_98	putative pentatricopeptide repeat-containing protein At5g52630
Pp3c27_5540.mRNA	V	3293	NA	PHYPA_030969, PpPPR_98	putative pentatricopeptide repeat-containing protein At5g52630
Pp3c3_23650.mRNA	V	3419	NA	patpa1501,PATPA1501	K03064 - 26S proteasome regulatory subunit T4 (PSMC6, RPT4) (1 of 3)
Pp3c10_2910.mRNA	VIII	1	TF	CCAAT_HAP5	K08066 - nuclear transcription factor Y, gamma (NFYC) (1 of 3)
Pp3c1_4600.mRNA	VIII	2	TR	GNAT	PTHR23091//PTHR23091:SF234 - N-TERMINAL ACETYLTRANSFERASE // SUBFAMILY NOT NAMED (1 of 3)
Pp3c14_4440.mRNA	VIII	3	TF	PHYPA_018007, PpSIG1, Sig1	RNA polymerase sigma factor sigA-like
Pp3c2_15500.mRNA	VIII	4	TF	FHA	PTHR23308//PTHR23308:SF29 - NUCLEAR INHIBITOR OF PROTEIN PHOSPHATASE-1 // SUBFAMILY NOT NAMED (1 of 2)
Pp3c14_22330.mRNA	VIII	5	TF	PHYPA_018877, PpSIG2, Sig2	RNA polymerase sigma factor SigA1-like
Pp3c19_10210.mRNA	VIII	6	TR	SET	2.1.1.127//2.1.1.259 - [Ribulose-bisphosphate carboxylase]-lysine N-methyltransferase / RuBisCO methyltransferase // [Fructose-bisphosphate aldolase]-lysine N-methyltransferase / (dimerizing)]-lysine 6-N-methyltransferase (1 of 2)
Pp3c1_25410.mRNA	VIII	7	TF	mTERF	PTHR13068:SF24 - MITOCHONDRIAL TRANSCRIPTION TERMINATION FACTOR-LIKE PROTEIN BELAYA SMERT (1 of 4)
Pp3c1_36580.mRNA	VIII	8	TF	Sigma70-like	PTHR30603:SF0 - RNA POLYMERASE SIGMA FACTOR SIGB (1 of 5)
Pp3c2_23590.mRNA	VIII	9	TF	WRKY	PF03106 - WRKY DNA -binding domain (WRKY) (1 of 38)
Pp3c22_6390.mRNA	VIII	10	TR	SET	K19199 - histone-lysine N-methyltransferase SETD3 [EC:2.1.1.43] (SETD3) (1 of 5)
Pp3c8_21700.mRNA	VIII	11	TR	SET	PTHR13271:SF23 - N-LYSINE METHYLTRANSFERASE EFM1 (1 of 1)
Pp3c8_3980.mRNA	VIII	12	TR	GNAT	PTHR23091:SF206 - ACYL-COA N-ACYLTRANSFERASE DOMAIN-CONTAINING PROTEIN (1 of 1)
Pp3c11_22990.mRNA	VIII	13	TF	mTERF	PTHR13068:SF13 - MITOCHONDRIAL TRANSCRIPTION TERMINATION FACTOR FAMILY PROTEIN (1 of 2)
Pp3c16_3320.mRNA	VIII	14	TR	GNAT	PF08445 - FR47-like protein (FR47) (1 of 1)
Pp3c11_26670.mRNA	VIII	15	TF	bHLH_TCP	PTHR31072:SF2 - TRANSCRIPTION FACTOR TCP2-RELATED (1 of 1)
Pp3c7_7390.mRNA	VIII	16	TF	C3H	PTHR24198//PTHR24198:SF67 - ANKYRIN REPEAT AND PROTEIN KINASE DOMAIN-CONTAINING PROTEIN // SUBFAMILY NOT NAMED (1 of 3)
Pp3c7_11520.mRNA	VIII	17	TR	TRAF	PTHR23315:SF84 - ANKYRIN AND ARMADILLO REPEAT-CONTAINING PROTEIN (1 of 2)
Pp3c12_280.mRNA	VIII	18	TR	TRAF	PTHR24411:SF35 - BTB/POZ AND MATH DOMAIN-CONTAINING PROTEIN 1-RELATED (1 of 4)
Pp3c11_21140.mRNA	VIII	19	TF	GLK2,glk2	PTHR31312:SF1 - TRANSCRIPTION ACTIVATOR GLK1-RELATED (1 of 2)
Pp3c14_7060.mRNA	VIII	20	TF	CCAAT_HAP5	K08066 - nuclear transcription factor Y, gamma (NFYC) (1 of 3)
Pp3c26_180.mRNA	VIII	21	TR	SOH1	K15153 - mediator of RNA polymerase II transcription subunit 31 (MED31, SOH1) (1 of 1)
Pp3c3_17260.mRNA	VIII	22	TR	SET	K00592 - [ribulose-bisphosphate carboxylase]-lysine N-methyltransferase (E2.1.1.127) (1 of 1)
Pp3c13_20600.mRNA	VIII	23	TR	PHYPA_017638, HMGB1	high mobility group B protein 7-like
Pp3c3_34180.mRNA	VIII	24	TR	TRAF	PF00651//PF03000 - BTB/POZ domain (BTB) // NPH3 family (NPH3) (1 of 26)
Pp3c1_27160.mRNA	VIII	25	TF	FHA	PTHR23308//PTHR23308:SF29 - NUCLEAR INHIBITOR OF PROTEIN PHOSPHATASE-1 // SUBFAMILY NOT NAMED (1 of 2)
Pp3c12_9920.mRNA	VIII	26	TR	GNAT	NA
Pp3c11_26820.mRNA	VIII	27	TR	GNAT	PTHR23091:SF229 - ACETYLTRANSFERASE NSI (1 of 1)
Pp3c2_37040.mRNA	VIII	28	TF	MYB-related	PTHR10641//PTHR10641:SF626 - MYB-LIKE DNA-BINDING PROTEIN MYB // SUBFAMILY NOT NAMED (1 of 3)
Pp3c3_26370.mRNA	VIII	29	TF	PHYPA_004993, PpDof4	uncharacterized LOC112280065
Pp3c8_1870.mRNA	VIII	30	TF	C2C2_CO-like	PTHR31874:SF1 - CCT MOTIF FAMILY PROTEIN-RELATED (1 of 12)
Pp3c12_10330.mRNA	VIII	31	TF	FHA	K09838 - zeaxanthin epoxidase (ZEP, ABA1) (1 of 1)
Pp3c3_27280.mRNA	VIII	32	PT	DUF246 domain containing/O-FucT	PTHR13398 - GDP-FUCOSE PROTEIN O-FUCOSYLTRANSFERASE 2 (1 of 5)
Pp3c1_950.mRNA	VIII	33	TF	C2C2_CO-like	PTHR31874:SF1 - CCT MOTIF FAMILY PROTEIN-RELATED (1 of 12)
Pp3c2_30010.mRNA	VIII	34	TF	PHYPA_003410	transcription factor E2FA-like
Pp3c4_7080.mRNA	VIII	35	TF	C2C2_CO-like	PTHR31874:SF1 - CCT MOTIF FAMILY PROTEIN-RELATED (1 of 12)
Pp3c16_19170.mRNA	VIII	36	TF	pptim2,PPTIM2	PTHR11945:SF173 - MADS-BOX FAMILY PROTEIN (1 of 8)
Pp3c7_5800.mRNA	VIII	37	TF	glk1,GLK1	PTHR31312:SF1 - TRANSCRIPTION ACTIVATOR GLK1-RELATED (1 of 2)
Pp3c17_14770.mRNA	VIII	38	TR	SET	KOG4234 - TPR repeat-containing protein (1 of 3)
Pp3c26_4450.mRNA	VIII	39	TF	CCAAT_HAP5	PTHR10252:SF39 - NUCLEAR TRANSCRIPTION FACTOR Y SUBUNIT C-1-RELATED (1 of 4)
Pp3c20_22630.mRNA	VIII	40	TF	C2C2_GATA	PTHR10071//PTHR10071:SF161 - TRANSCRIPTION FACTOR GATA GATA BINDING FACTOR // SUBFAMILY NOT NAMED (1 of 4)
Pp3c3_19510.mRNA	VIII	41	TR	GNAT	PTHR23091:SF253 - GCN5-RELATED N-ACETYLTRANSFERASE (1 of 1)
Pp3c20_12230.mRNA	VIII	42	PT	BSD domain containing	KOG2390 - Uncharacterized conserved protein (1 of 1)
Pp3c20_16530.mRNA	VIII	43	TF	FHA	PF00498 - FHA domain (FHA) (1 of 20)
Pp3c18_14800.mRNA	VIII	44	TF	C2C2_GATA	PTHR10071 - TRANSCRIPTION FACTOR GATA GATA BINDING FACTOR (1 of 15)
Pp3c19_19230.mRNA	VIII	45	TF	ABI3/VP1	PF02362 - B3 DNA binding domain (B3) (1 of 58)
Pp3c22_18520.mRNA	VIII	46	TF	PHYPA_027312, PpSig5	RNA polymerase sigma factor sigE, chloroplastic/mitochondrial-like
Pp3c17_20210.mRNA	VIII	47	TF	ABI3/VP1	PF02362 - B3 DNA binding domain (B3) (1 of 58)
Pp3c2_25890.mRNA	VIII	48	TF	ARFa3	PTHR31384:SF3 - AUXIN RESPONSE FACTOR 6 (1 of 10)
Pp3c12_25990.mRNA	VIII	49	TF	bHLH	PF00010 - Helix-loop-helix DNA-binding domain (HLH) (1 of 101)
Pp3c1_11190.mRNA	VIII	50	TR	TRAF	PF00651//PF12796 - BTB/POZ domain (BTB) // Ankyrin repeats (3 copies) (Ank_2) (1 of 4)
Pp3c3_35020.mRNA	VIII	51	TF	C2C2_CO-like	PTHR31874:SF1 - CCT MOTIF FAMILY PROTEIN-RELATED (1 of 12)
Pp3c2_3370.mRNA	VIII	52	TF	PHYPA_002147, PpABI3A	B3 domain-containing transcription factor ABI3-like
Pp3c1_17370.mRNA	VIII	53	TR	TRAF	PF00651//PF03000 - BTB/POZ domain (BTB) // NPH3 family (NPH3) (1 of 26)
Pp3c11_21830.mRNA	VIII	54	TF	C3H	PF00076//PF00642//PF12872 - RNA recognition motif. (a.k.a. RRM, RBD, or RNP domain) (RRM_1) // Zinc finger C-x8-C-x5-C-x3-H type (and similar) (zf-CCCH) // OST-HTH/LOTUS domain (OST-HTH) (1 of 1)
Pp3c6_24650.mRNA	VIII	55	TF	MYB-related	PTHR10641:SF524 - ATMYB1 PROTEIN (1 of 2)
Pp3c21_15110.mRNA	VIII	56	TF	C2C2_GATA	PTHR10071:SF156 - GATA TRANSCRIPTION FACTOR 18-RELATED (1 of 1)
Pp3c16_18460.mRNA	VIII	57	TF	PRR	two-component response regulator-like PRR37
Pp3c2_5110.mRNA	VIII	58	TF	Sigma70-like	PF04539//PF04542//PF04545 - Sigma-70 region 3 (Sigma70_r3) // Sigma-70 region 2 (Sigma70_r2) // Sigma-70, region 4 (Sigma70_r4) (1 of 2)
Pp3c5_3970.mRNA	VIII	59	TF	C3H	PTHR12537:SF13 - SUPPRESSOR PROTEIN MPT5 (1 of 2)
Pp3c2_22420.mRNA	VIII	60	TR	TRAF	PF00651//PF03000 - BTB/POZ domain (BTB) // NPH3 family (NPH3) (1 of 26)
Pp3c3_20130.mRNA	VIII	61	TR	TRAF	PF03000 - NPH3 family (NPH3) (1 of 37)
Pp3c14_17020.mRNA	VIII	62	TF	wrky1,WRKY1	PTHR31282:SF6 - WRKY TRANSCRIPTION FACTOR 21-RELATED (1 of 5)
Pp3c11_21340.mRNA	VIII	63	TF	WRKY	NA
Pp3c1_36129.mRNA	VIII	64	TF	AP2/EREBP	PTHR31241:SF2 - DEHYDRATION-RESPONSIVE ELEMENT-BINDING PROTEIN 2A-RELATED (1 of 7)
Pp3c5_22280.mRNA	VIII	65	TF	AS2/LOB	PF00847 - AP2 domain (AP2) (1 of 150)
Pp3c3_37540.mRNA	VIII	66	TF	cca1b,CCA1B	PTHR12802:SF60 - PROTEIN REVEILLE 1-RELATED (1 of 1)
Pp3c2_31580.mRNA	VIII	67	TF	PHYPA_003497, PpCOL1, col1	zinc finger protein CONSTANS-LIKE 4-like
Pp3c9_14800.mRNA	VIII	68	TF	CCAAT_Dr1	PTHR11064:SF27 - NUCLEAR TRANSCRIPTION FACTOR Y SUBUNIT B-2-RELATED (1 of 2)
Pp3c6_6640.mRNA	VIII	69	TR	Zinc finger, AN1 and A20 type	PTHR10634 - AN1-TYPE ZINC FINGER PROTEIN (1 of 7)
Pp3c8_300.mRNA	VIII	70	TF	MYB-related	NA
Pp3c1_20960.mRNA	VIII	71	TF	SCRM-clade	PF00010 - Helix-loop-helix DNA-binding domain (HLH) (1 of 101)
Pp3c21_7130.mRNA	VIII	72	TF	ABI3/VP1	PTHR31140:SF1 - B3 DOMAIN-CONTAINING TRANSCRIPTION FACTOR ABI3 (1 of 9)
Pp3c6_24130.mRNA	VIII	73	TR	TRAF	PTHR32370:SF6 - ROOT PHOTOTROPISM PROTEIN 3 (1 of 16)
Pp3c6_28230.mRNA	VIII	74	TF	NAC	PTHR31719:SF3 - GRAB1-LIKE PROTEIN (1 of 7)
Pp3c6_14410.mRNA	VIII	75	TF	C2C2_CO-like	PTHR31717:SF8 - ZINC FINGER PROTEIN CONSTANS-LIKE 10-RELATED (1 of 2)
Pp3c11_5280.mRNA	VIII	76	TR	GNAT	PTHR23091//PTHR23091:SF234 - N-TERMINAL ACETYLTRANSFERASE // SUBFAMILY NOT NAMED (1 of 3)
Pp3c3_37640.mRNA	VIII	77	TR	TRAF	PF00651//PF03000 - BTB/POZ domain (BTB) // NPH3 family (NPH3) (1 of 26)
Pp3c23_3768.pre_miRNA	VIII	78	miRNA	ppt-MIR536,MI0005691	NA
Pp3c16_5950.mRNA	VIII	79	TF	FHA	PTHR22593:SF8 - PARALLEL SPINDLE 1 PROTEIN (1 of 4)
Pp3c4_19510.mRNA	VIII	80	TR	SET	2.1.1.127//2.1.1.259 - [Ribulose-bisphosphate carboxylase]-lysine N-methyltransferase / RuBisCO methyltransferase // [Fructose-bisphosphate aldolase]-lysine N-methyltransferase / (dimerizing)]-lysine 6-N-methyltransferase (1 of 2)
Pp3c25_5040.mRNA	VIII	81	TF	PRR	two-component response regulator-like PRR37
Pp3c10_19380.mRNA	VIII	82	TR	TRAF	PF00651//PF03000 - BTB/POZ domain (BTB) // NPH3 family (NPH3) (1 of 26)
Pp3c5_12180.mRNA	VIII	83	TF	C2C2_CO-like	PTHR31717:SF8 - ZINC FINGER PROTEIN CONSTANS-LIKE 10-RELATED (1 of 2)
Pp3c5_7060.mRNA	VIII	84	TF	HRT	PTHR35133:SF1 - EFFECTOR OF TRANSCRIPTION2-RELATED (1 of 7)
Pp3c13_10830.mRNA	VIII	85	TF	wrky20,WRKY20	PF03106 - WRKY DNA -binding domain (WRKY) (1 of 38)
Pp3c8_4500.mRNA	VIII	86	PT	DUF296 domain containing	PTHR31500:SF0 - AT HOOK MOTIF DNA-BINDING FAMILY PROTEIN (1 of 7)
Pp3c13_21190.mRNA	VIII	87	TF	PHYPA_017657, PpDof3	uncharacterized LOC112290457
Pp3c3_17650.mRNA	VIII	88	TF	CCAAT_HAP5	PTHR10252:SF39 - NUCLEAR TRANSCRIPTION FACTOR Y SUBUNIT C-1-RELATED (1 of 4)
Pp3c25_4920.mRNA	VIII	89	TF	PRR	two-component response regulator-like APRR3
Pp3c12_4290.mRNA	VIII	90	TR	TRAF	PF00651 - BTB/POZ domain (BTB) (1 of 70)
Pp3c14_24190.mRNA	VIII	91	TF	C2C2_Dof	PF02701 - Dof domain, zinc finger (zf-Dof) (1 of 27)
Pp3c17_23200.mRNA	VIII	92	TF	tify	PTHR10071//PTHR10071:SF209 - TRANSCRIPTION FACTOR GATA GATA BINDING FACTOR // SUBFAMILY NOT NAMED (1 of 4)
Pp3c18_20920.mRNA	VIII	93	TF	MYB-related	PTHR31499:SF2 - MYB FAMILY TRANSCRIPTION FACTOR APL (1 of 13)
Pp3c11_15070.mRNA	VIII	94	TR	GNAT	2.3.1.88 - Peptide alpha-N-acetyltransferase / Protein N-terminal acetyltransferase (1 of 18)
Pp3c14_3310.mRNA	VIII	95	TF	AP2/EREBP	PTHR31190:SF27 - ETHYLENE-RESPONSIVE TRANSCRIPTION FACTOR CRF1-RELATED (1 of 7)
Pp3c14_21680.mRNA	VIII	96	TF	HD-Zip_I_II	KOG0484 - Transcription factor PHOX2/ARIX, contains HOX domain (1 of 14)
Pp3c22_2480.mRNA	VIII	97	TF	FHA	K01090 - protein phosphatase (E3.1.3.16) (1 of 2)
Pp3c16_14390.mRNA	VIII	98	TF	SRT1504,srt1504	K11414 - NAD-dependent deacetylase sirtuin 4 [EC:3.5.1.-] (SIRT4, SIR2L4) (1 of 1)
Pp3c15_6330.mRNA	VIII	99	TF	HD_PLINC	PF04770 - ZF-HD protein dimerisation region (ZF-HD_dimer) (1 of 12)
Pp3c2_27490.mRNA	VIII	100	TR	GNAT	PTHR23091:SF255 - ACYL-COA N-ACYLTRANSFERASES-LIKE PROTEIN (1 of 1)
Pp3c5_880.mRNA	VIII	101	TF	AP2/EREBP	PTHR31190:SF30 - ETHYLENE-RESPONSIVE TRANSCRIPTION FACTOR 15-RELATED (1 of 9)
Pp3c25_850.mRNA	VIII	102	PT	DUF246 domain containing/O-FucT	PTHR31933:SF3 - O-FUCOSYLTRANSFERASE FAMILY PROTEIN (1 of 2)
Pp3c17_19940.mRNA	VIII	103	TF	MYB-related	NA
Pp3c26_250.mRNA	VIII	104	PT	DUF246 domain containing/O-FucT	2.4.1.221 - Peptide-O-fucosyltransferase / GDP-L-fucose:polypeptide fucosyltransferase (1 of 1)
Pp3c18_8369.pre_miRNA	VIII	105	miRNA	ppt-MIR171,MI0005689	NA
Pp3c24_11130.mRNA	VIII	106	TF	C2C2_Dof	NA
Pp3c20_12591.pre_miRNA	VIII	107	miRNA	ppt-MIR1027,MI0005969	NA
Pp3c6_26790.mRNA	VIII	108	TF	AS2/LOB	PF03195 - Protein of unknown function DUF260 (DUF260) (1 of 34)
Pp3c6_29350.mRNA	VIII	109	TF	GRAS	PTHR31636:SF40 - SCARECROW-LIKE PROTEIN 29 (1 of 4)
Pp3c9_18330.mRNA	VIII	110	TF	mTERF	PTHR13068:SF9 - MITOCHONDRIAL TRANSCRIPTION TERMINATION FACTOR FAMILY PROTEIN (1 of 3)
Pp3c2_590.mRNA	VIII	111	TF	tify	PTHR10071//PTHR10071:SF209 - TRANSCRIPTION FACTOR GATA GATA BINDING FACTOR // SUBFAMILY NOT NAMED (1 of 4)
Pp3c4_14052.pre_miRNA	VIII	112	miRNA	MI0004727,ppt-MIR1222	NA
Pp3c8_13921.pre_miRNA	VIII	113	miRNA	MI0003502,ppt-MIR535	NA
Pp3c6_8690.pre_miRNA	VIII	114	putative_miRNA	mir-207,mir-207	NA
Pp3c13_15791.pre_miRNA	VIII	115	miRNA	MI0005682,ppt-MIR899	NA
Pp3c19_7151.pre_miRNA	VIII	116	miRNA	MI0003510,ppt-MIR538	NA
Pp3c12_20650.mRNA	VIII	138	NA	PHYPA_016535, PpPOR1	protochlorophyllide reductase-like
Pp3c12_20650.mRNA	VIII	138	NA	PHYPA_016535, PpPOR1	protochlorophyllide reductase-like
Pp3c3_12510.mRNA	VIII	143	NA	lhca1.2,LHCA1.2	PTHR21649:SF7 - CHLOROPHYLL A-B BINDING PROTEIN 6, CHLOROPLASTIC (1 of 4)
Pp3c8_14190.mRNA	VIII	189	NA	PHYPA_011521	sec-independent protein translocase protein TATA, chloroplastic-like
Pp3c11_15790.mRNA	VIII	222	NA	PHYPA_015088, gapA1	glyceraldehyde-3-phosphate dehydrogenase A, chloroplastic-like
Pp3c2_27550.mRNA	VIII	260	NA	DXS1,dxs1	1.1.1.267//2.2.1.7 - 1-deoxy-D-xylulose-5-phosphate reductoisomerase / DXP-reductoisomerase // 1-deoxy-D-xylulose-5-phosphate synthase / DXP-synthase (1 of 2)
Pp3c2_22140.mRNA	VIII	321	NA	ABCF7,abcf7	PTHR19211:SF48 - ABC TRANSPORTER F FAMILY MEMBER 2-RELATED (1 of 4)
Pp3c10_20960.mRNA	VIII	366	NA	PHYPA_014192, PpGH3L1, gh3-2	jasmonic acid-amido synthetase JAR1-like
Pp3c10_20960.mRNA	VIII	366	NA	PHYPA_014192, PpGH3L1, gh3-2	jasmonic acid-amido synthetase JAR1-like
Pp3c19_17230.mRNA	VIII	413	NA	abcf8,ABCF8	PTHR19211:SF48 - ABC TRANSPORTER F FAMILY MEMBER 2-RELATED (1 of 4)
Pp3c12_9240.mRNA	VIII	441	NA	phy5b,PHY5B	K12121 - phytochrome B (PHYB) (1 of 6)
Pp3c13_16130.mRNA	VIII	442	NA	PHYPA_017458, PprbcS1	ribulose bisphosphate carboxylase small chain clone 512-like
Pp3c13_16130.mRNA	VIII	442	NA	PHYPA_017458, PprbcS1	ribulose bisphosphate carboxylase small chain clone 512-like
Pp3c21_3950.mRNA	VIII	522	NA	lhcb2,LHCB2	K08913 - light-harvesting complex II chlorophyll a/b binding protein 2 (LHCB2) (1 of 19)
Pp3c2_12620.mRNA	VIII	586	NA	SAR13,sar13	PTHR11711//PTHR11711:SF177 - ADP RIBOSYLATION FACTOR-RELATED // SUBFAMILY NOT NAMED (1 of 2)
Pp3c15_11070.mRNA	VIII	611	NA	LHCSR2,lhcsr2	PTHR21649//PTHR21649:SF15 - CHLOROPHYLL A/B BINDING PROTEIN // SUBFAMILY NOT NAMED (1 of 2)
Pp3c4_8470.mRNA	VIII	630	NA	PHYPA_005953, PpPOR2	protochlorophyllide reductase-like
Pp3c4_8470.mRNA	VIII	630	NA	PHYPA_005953, PpPOR2	protochlorophyllide reductase-like
Pp3c4_3730.mRNA	VIII	632	NA	PHYPA_005732	protein GrpE-like
Pp3c16_3940.mRNA	VIII	636	NA	hda1502,HDA1502	K11418 - histone deacetylase 11 (HDAC11) (1 of 2)
Pp3c5_7180.mRNA	VIII	655	NA	lhcb1N6.2,LHCB1N6.2	K08912//K08913 - light-harvesting complex II chlorophyll a/b binding protein 1 (LHCB1) // light-harvesting complex II chlorophyll a/b binding protein 2 (LHCB2) (1 of 8)
Pp3c6_8700.mRNA	VIII	677	NA	PHYPA_008690, PUBS	15,16-dihydrobiliverdin:ferredoxin oxidoreductase-like
Pp3c20_15680.mRNA	VIII	685	NA	ALDH11c,aldh11c	K00131 - glyceraldehyde-3-phosphate dehydrogenase (NADP+) (gapN) (1 of 6)
Pp3c7_11570.mRNA	VIII	781	NA	PHYPA_010277	cell division protein FtsZ homolog 2-1, chloroplastic-like
Pp3c7_11570.mRNA	VIII	781	NA	PHYPA_010277	cell division protein FtsZ homolog 2-1, chloroplastic-like
Pp3c10_13970.mRNA	VIII	782	NA	chlh1,chlh2,CHLH2,CHLH1	K03403 - magnesium chelatase subunit H (chlH, bchH) (1 of 2)
Pp3c8_18880.mRNA	VIII	820	NA	PHYPA_011774, PHO1-7	phosphate transporter PHO1-3-like
Pp3c20_5000.mRNA	VIII	830	NA	minE1,MINE1b	6.1.1.12 - Aspartate--tRNA ligase / Aspartyl-tRNA synthetase (1 of 2)
Pp3c17_19050.mRNA	VIII	845	NA	PHYPA_022304, TCHQD5	glutathione S-transferase TCHQD-like
Pp3c5_7110.mRNA	VIII	850	NA	LHCB1N6.1,lhcb1N6.1	K08912//K08913 - light-harvesting complex II chlorophyll a/b binding protein 1 (LHCB1) // light-harvesting complex II chlorophyll a/b binding protein 2 (LHCB2) (1 of 8)
Pp3c4_26900.mRNA	VIII	879	NA	PHYPA_006792, GSTI1	uncharacterized LOC112281303
Pp3c6_21870.mRNA	VIII	909	NA	kinesins; TANGLED1; PAKRP1 and PAKRP1L	K11498 - centromeric protein E (CENPE) (1 of 5)
Pp3c5_21800.mRNA	VIII	914	NA	abcd7,ABCD7	PTHR11384:SF3 - INNER MEMBRANE ABC TRANSPORTER ATP-BINDING PROTEIN YDDA-RELATED (1 of 2)
Pp3c1_13170.mRNA	VIII	956	NA	PHYPA_000604, gapA2	glyceraldehyde-3-phosphate dehydrogenase A, chloroplastic-like
Pp3c15_19960.mRNA	VIII	966	NA	PHYPA_019968, CHUP1A	protein CHUP1, chloroplastic-like
Pp3c3_340.mRNA	VIII	1014	NA	aoc2,AOC2	K10525 - allene oxide cyclase (AOC) (1 of 5)
Pp3c19_1490.mRNA	VIII	1024	NA	PHYPA_023540, ELO2, elongase	elongation of very long chain fatty acids protein 5-like
Pp3c5_2530.mRNA	VIII	1039	NA	PHYPA_007143, PpPPR_92	pentatricopeptide repeat-containing protein At4g30825, chloroplastic-like
Pp3c5_2530.mRNA	VIII	1039	NA	PHYPA_007143, PpPPR_92	pentatricopeptide repeat-containing protein At4g30825, chloroplastic-like
Pp3c10_22780.mRNA	VIII	1075	NA	ENT1-clade	PTHR10332:SF35 - EQUILIBRATIVE NUCLEOTIDE TRANSPORTER 8 (1 of 2)
Pp3c12_11290.mRNA	VIII	1088	NA	abci10,ABCI10	K09015 - Fe-S cluster assembly protein SufD (sufD) (1 of 1)
Pp3c27_4630.mRNA	VIII	1141	NA	kinesins; TANGLED1; PAKRP1 and PAKRP1L	PTHR24115:SF417 - PHRAGMOPLAST ORIENTING KINESIN-1 (1 of 17)
Pp3c6_26200.mRNA	VIII	1167	NA	PHYPA_009499, CHUP1B	protein CHUP1, chloroplastic-like
Pp3c20_23430.mRNA	VIII	1189	NA	psbs,PSBS	K03542 - photosystem II 22kDa protein (psbS) (1 of 1)
Pp3c8_13930.mRNA	VIII	1194	NA	PHYPA_011502	tryptophan 5-hydroxylase 1-like
Pp3c19_9660.mRNA	VIII	1239	NA	PHYPA_023932	myosin-3-like
Pp3c22_15110.mRNA	VIII	1301	NA	for1E,FOR1E	PTHR23213 - FORMIN-RELATED (1 of 10)
Pp3c8_17530.mRNA	VIII	1344	NA	CLL6,cll6	PF00069//PF08263//PF13855 - Protein kinase domain (Pkinase) // Leucine rich repeat N-terminal domain (LRRNT_2) // Leucine rich repeat (LRR_8) (1 of 17)
Pp3c21_7810.mRNA	VIII	1357	NA	CRY3,cry3	PTHR11455:SF22 - CRYPTOCHROME DASH (1 of 1)
Pp3c27_4730.mRNA	VIII	1366	NA	PHYPA_030927	translocase of chloroplast 34-like
Pp3c15_5780.mRNA	VIII	1373	NA	HFO1510,hfo1510	K11254 - histone H4 (H4) (1 of 14)
Pp3c1_20660.mRNA	VIII	1378	NA	abcc12,ABCC12	PTHR24223:SF192 - ABC TRANSPORTER C FAMILY MEMBER 10 (1 of 3)
Pp3c3_11140.mRNA	VIII	1406	NA	ftsZ3,FtsZ3	K03531 - cell division protein FtsZ (ftsZ) (1 of 5)
Pp3c5_10130.mRNA	VIII	1409	NA	PHYPA_007477, PpCRL2	chromophore lyase CRL, chloroplastic-like
Pp3c26_14940.mRNA	VIII	1483	NA	PHYPA_030670, GSTT1	glutathione S-transferase T1-like
Pp3c22_1840.mRNA	VIII	1509	NA	PHYPA_026584	probable sucrose-phosphatase 2
Pp3c14_26580.mRNA	VIII	1567	NA	xyl-t,Xyl-T	2.4.2.38 - Glycoprotein 2-beta-D-xylosyltransferase / Beta-1,2-xylosyltransferase (1 of 1)
Pp3c11_16940.mRNA	VIII	1579	NA	PHYPA_015116, PpRpoA2	DNA-directed RNA polymerase subunit alpha-like
Pp3c2_13560.mRNA	VIII	1616	NA	AHP	PTHR28242:SF9 - PHOSPHORELAY INTERMEDIATE PROTEIN YPD1 (1 of 2)
Pp3c17_5110.mRNA	VIII	1654	NA	USE1,use1	K08507 - unconventional SNARE in the endoplasmic reticulum protein 1 (USE1) (1 of 1)
Pp3c16_6080.mRNA	VIII	1657	NA	IPT6	K00791 - tRNA dimethylallyltransferase (miaA, TRIT1) (1 of 4)
Pp3c1_7630.mRNA	VIII	1662	NA	kinesins; TANGLED1; PAKRP1 and PAKRP1L	PTHR24115:SF417 - PHRAGMOPLAST ORIENTING KINESIN-1 (1 of 17)
Pp3c19_2490.mRNA	VIII	1673	NA	ftsZ1-2,FtsZ1-2	K03531 - cell division protein FtsZ (ftsZ) (1 of 5)
Pp3c13_12020.mRNA	VIII	1715	NA	ndpk2b,NDPK2B	PTHR11349:SF44 - NUCLEOSIDE DIPHOSPHATE KINASE II, CHLOROPLASTIC (1 of 3)
Pp3c20_15790.mRNA	VIII	1723	NA	ntmc2t4.3,NTMC2T4.3	PTHR10774:SF51 - C2 CALCIUM/LIPID-BINDING ENDONUCLEASE/EXONUCLEASE/PHOSPHATASE-RELATED (1 of 3)
Pp3c2_13790.mRNA	VIII	1738	NA	PHYPA_002643, CIPK02	CBL-interacting protein kinase 23-like
Pp3c5_220.mRNA	VIII	1782	NA	RABF2A2,rabf2a2	K07889 - Ras-related protein Rab-5C (RAB5C) (1 of 2)
Pp3c24_30.mRNA	VIII	1821	NA	PHYPA_028453, ena2, ena2A, ena2B, ena2C	calcium-transporting ATPase 3-like
Pp3c22_260.mRNA	VIII	1832	NA	PHYPA_026519, ELO1, elongase	elongation of very long chain fatty acids protein 5-like
Pp3c4_510.mRNA	VIII	1944	NA	pip2_3,PIP2_3	K09872 - aquaporin PIP (PIP) (1 of 9)
Pp3c8_6290.mRNA	VIII	1951	NA	ABCB4,abcb4	PF00005//PF00664 - ABC transporter (ABC_tran) // ABC transporter transmembrane region (ABC_membrane) (1 of 38)
Pp3c12_4070.mRNA	VIII	1952	NA	PHYPA_015788, nhad1	sodium/proton antiporter 2-like
Pp3c11_17860.mRNA	VIII	1979	NA	PHYPA_015170	cell division protein FtsZ homolog 2-1, chloroplastic-like
Pp3c11_17860.mRNA	VIII	1979	NA	PHYPA_015170	cell division protein FtsZ homolog 2-1, chloroplastic-like
Pp3c9_3440.mRNA	VIII	1980	NA	LHCSR1,lhcsr1	PTHR21649//PTHR21649:SF15 - CHLOROPHYLL A/B BINDING PROTEIN // SUBFAMILY NOT NAMED (1 of 2)
Pp3c19_16310.mRNA	VIII	2013	NA	MTP5,mtp5	PTHR11562:SF23 - METAL TOLERANCE PROTEIN C2 (1 of 1)
Pp3c21_21410.mRNA	VIII	2016	NA	PHYPA_026469, PHOTA2	phototropin-2-like
Pp3c23_5870.mRNA	VIII	2022	NA	TIRA2,tira2	K14485 - transport inhibitor response 1 (TIR1) (1 of 4)
Pp3c27_7460.mRNA	VIII	2049	NA	hfo1507,HFO1507	K11251//K11254 - histone H2A (H2A) // histone H4 (H4) (1 of 1)
Pp3c12_24950.mRNA	VIII	2050	NA	PHYPA_016727	protein GrpE-like
Pp3c7_5900.mRNA	VIII	2079	NA	PHYPA_009997, pphn39k21	probable protein phosphatase 2C 58
Pp3c6_26920.mRNA	VIII	2128	NA	PHYPA_009539, PpPPR_38	pentatricopeptide repeat-containing protein At2g18940, chloroplastic-like
Pp3c6_26920.mRNA	VIII	2128	NA	PHYPA_009539, PpPPR_38	pentatricopeptide repeat-containing protein At2g18940, chloroplastic-like
Pp3c6_26920.mRNA	VIII	2128	NA	PHYPA_009539, PpPPR_38	pentatricopeptide repeat-containing protein At2g18940, chloroplastic-like
Pp3c6_26920.mRNA	VIII	2128	NA	PHYPA_009539, PpPPR_38	pentatricopeptide repeat-containing protein At2g18940, chloroplastic-like
Pp3c21_15890.mRNA	VIII	2154	NA	PHYPA_026244	translocon at the outer membrane of chloroplasts 64-like
Pp3c17_21350.mRNA	VIII	2158	NA	GA3OX4,ga3ox4	1.14.11.15 - Gibberellin 3-beta-dioxygenase / Gibberellin 3-beta-hydroxylase (1 of 4)
Pp3c3_28160.mRNA	VIII	2165	NA	raba24,RABA24	PTHR24073:SF484 - RAS-RELATED PROTEIN RABA2B (1 of 3)
Pp3c9_4230.mRNA	VIII	2210	NA	MYO8C,myo8C	K10357 - myosin V (MYO5) (1 of 6)
Pp3c6_2560.mRNA	VIII	2226	NA	ELIP3,elip3	PTHR14154:SF5 - EARLY LIGHT-INDUCED PROTEIN 1, CHLOROPLASTIC-RELATED (1 of 20)
Pp3c6_11500.mRNA	VIII	2234	NA	PHYPA_008826, PpPPR_102	pentatricopeptide repeat-containing protein At3g18110, chloroplastic-like
Pp3c6_11500.mRNA	VIII	2234	NA	PHYPA_008826, PpPPR_102	pentatricopeptide repeat-containing protein At3g18110, chloroplastic-like
Pp3c13_18720.mRNA	VIII	2235	NA	PHYPA_017549, PpPPR_41	pentatricopeptide repeat-containing protein At2g01860-like
Pp3c13_18720.mRNA	VIII	2235	NA	PHYPA_017549, PpPPR_41	pentatricopeptide repeat-containing protein At2g01860-like
Pp3c1_32090.mRNA	VIII	2241	NA	abcb9,ABCB9	K05663 - mitochondrial ABC transporter ATM (ABC.ATM) (1 of 3)
Pp3c21_10860.mRNA	VIII	2245	NA	acl2,ACL2	K14270 - aminotransferase (ACS10_12) (1 of 1)
Pp3c9_5860.mRNA	VIII	2257	NA	CPK19,cpk19	PTHR24349:SF87 - CALCIUM-DEPENDENT PROTEIN KINASE 16-RELATED (1 of 4)
Pp3c17_22300.mRNA	VIII	2274	NA	ABCI8,abci8	K09013 - Fe-S cluster assembly ATP-binding protein (sufC) (1 of 1)
Pp3c11_1890.mRNA	VIII	2286	NA	PHYPA_014464	protein disulfide isomerase-like 1-4
Pp3c14_15480.mRNA	VIII	2297	NA	kinesins; TANGLED1; PAKRP1 and PAKRP1L	PTHR24115:SF9 - KINESIN HEAVY CHAIN (1 of 1)
Pp3c4_24010.mRNA	VIII	2311	NA	PHYPA_006672, KAC2	kinesin-like protein KIN-14B
Pp3c14_19550.mRNA	VIII	2328	NA	kinesins; TANGLED1; PAKRP1 and PAKRP1L	PF00225//PF00307 - Kinesin motor domain (Kinesin) // Calponin homology (CH) domain (CH) (1 of 4)
Pp3c14_3780.mRNA	VIII	2384	NA	ERA1	K05954 - protein farnesyltransferase subunit beta (FNTB) (1 of 1)
Pp3c19_17550.mRNA	VIII	2410	NA	PHYPA_024261, EF1Bgamma4	elongation factor 1-gamma 3-like
Pp3c1_27850.mRNA	VIII	2417	NA	abcc13,ABCC13	PTHR24223:SF192 - ABC TRANSPORTER C FAMILY MEMBER 10 (1 of 3)
Pp3c14_1930.mRNA	VIII	2452	NA	abcg2,ABCG2	PTHR19241:SF262 - ABC TRANSPORTER G FAMILY MEMBER 7 (1 of 3)
Pp3c12_210.mRNA	VIII	2477	NA	PHYPA_015652, CIPK06	CBL-interacting serine/threonine-protein kinase 8-like
Pp3c22_9570.mRNA	VIII	2512	NA	PHYPA_026940, sos1	sodium/hydrogen exchanger 8-like
Pp3c25_15120.mRNA	VIII	2514	NA	ENT	PTHR10332:SF30 - EQUILIBRATIVE NUCLEOTIDE TRANSPORTER 2 (1 of 2)
Pp3c5_19450.mRNA	VIII	2516	NA	PHYPA_007886	sec-independent protein translocase protein TATB, chloroplastic-like
Pp3c5_4940.mRNA	VIII	2528	NA	ALDH12a,aldh12a	K00294 - 1-pyrroline-5-carboxylate dehydrogenase (E1.2.1.88) (1 of 1)
Pp3c1_18420.mRNA	VIII	2529	NA	PHYPA_000804, papr	phosphoadenosine phosphosulfate reductase-like
Pp3c1_11420.mRNA	VIII	2556	NA	PHYPA_000527, NOG1	uncharacterized LOC112285363
Pp3c10_190.mRNA	VIII	2612	NA	rabd12,RABD12	K07874 - Ras-related protein Rab-1A (RAB1A) (1 of 2)
Pp3c1_32280.mRNA	VIII	2643	NA	DGT,dgt	KOG0865 - Cyclophilin type peptidyl-prolyl cis-trans isomerase (1 of 9)
Pp3c15_9990.mRNA	VIII	2649	NA	PHYPA_019550	sec-independent protein translocase protein TatA-like
Pp3c11_17710.mRNA	VIII	2678	NA	hyh2,HY5B,hy5b,HYH2	PTHR13301//PTHR13301:SF68 - X-BOX TRANSCRIPTION FACTOR-RELATED // SUBFAMILY NOT NAMED (1 of 2)
Pp3c12_15440.mRNA	VIII	2692	NA	PHYPA_016331, GSTH3	uncharacterized LOC112289674
Pp3c1_26930.mRNA	VIII	2719	NA	RABC14,rabc14	K07910 - Ras-related protein Rab-18 (RAB18) (1 of 6)
Pp3c16_7170.mRNA	VIII	2764	NA	ABCB8,abcb8	PTHR24221:SF169 - ABC TRANSPORTER B FAMILY MEMBER 28 (1 of 1)
Pp3c18_3270.mRNA	VIII	2774	NA	PHYPA_022682	high-affinity nitrate transporter-activating protein 2.1-like
Pp3c3_12760.mRNA	VIII	2789	NA	MSCL6,mscl6	PTHR30566:SF5 - MECHANOSENSITIVE ION CHANNEL PROTEIN 1, MITOCHONDRIAL (1 of 6)
Pp3c4_22190.mRNA	VIII	2793	NA	PHYPA_006596, TspO3	protein CrtK-like
Pp3c11_14920.mRNA	VIII	2831	NA	MTP11.1,MTP11.2,mtp11.2,mtp11.1	PTHR11562:SF33 - METAL TOLERANCE PROTEIN 11 (1 of 7)
Pp3c24_18000.mRNA	VIII	2842	NA	CHS5.2,CHS5.1	K00660 - chalcone synthase (CHS) (1 of 19)
Pp3c26_13440.mRNA	VIII	2848	NA	ARL8A3,arl8a3	K07955 - ADP-ribosylation factor-like protein 8 (ARL8) (1 of 3)
Pp3c22_5470.mRNA	VIII	2875	NA	PHYPA_026746, DHAR1	probable glutathione S-transferase DHAR1, cytosolic
Pp3c1_26350.mRNA	VIII	2883	NA	tyn11,TYN11	K08518 - syntaxin-binding protein 5 (STXBP5) (1 of 1)
Pp3c21_17450.mRNA	VIII	2929	NA	ARP1506,arp1506	K18584 - actin-related protein 3 (ACTR3, ARP3) (1 of 1)
Pp3c3_9470.mRNA	VIII	2971	NA	PHYPA_004179, NRH2	probable uridine nucleosidase 1
Pp3c4_26860.mRNA	VIII	3023	NA	CDC48II,cdc48II	K13525 - transitional endoplasmic reticulum ATPase (VCP, CDC48) (1 of 5)
Pp3c10_20740.mRNA	VIII	3025	NA	arfa13,ARFA13	K07937//K07977 - ADP-ribosylation factor 1 (ARF1) // Arf/Sar family, other (ARF) (1 of 7)
Pp3c19_10950.mRNA	VIII	3079	NA	NRT2_4,nrt2_4	K02575 - MFS transporter, NNP family, nitrate/nitrite transporter (NRT, narK, nrtP, nasA) (1 of 9)
Pp3c7_13340.mRNA	VIII	3089	NA	PHYPA_010341	high-affinity nitrate transporter 2.1-like
Pp3c2_18480.mRNA	VIII	3092	NA	CDKA-2	cell division control protein 2 homolog A-like
Pp3c21_13230.mRNA	VIII	3104	NA	PHYPA_026107	high-affinity nitrate transporter-activating protein 2.1-like
Pp3c7_5570.mRNA	VIII	3109	NA	RPK2	PTHR27000:SF205 - LRR RECEPTOR-LIKE SERINE/THREONINE-PROTEIN KINASE RPK2 (1 of 1)
Pp3c26_2060.mRNA	VIII	3125	NA	PHYPA_030120, TspO2	translocator protein-like
Pp3c3_21750.mRNA	VIII	3150	NA	HO1B,ho1b	K00510 - heme oxygenase (HMOX, hmuO, ho) (1 of 2)
Pp3c4_16430.mRNA	VIII	3159	NA	PHYPA_006310, For2B	formin-like protein 14
Pp3c26_14640.mRNA	VIII	3175	NA	PHYPA_030659, NRH1	probable uridine nucleosidase 2
Pp3c20_13600.mRNA	VIII	3233	NA	ARR-A	PTHR26402:SF507 - TWO-COMPONENT RESPONSE REGULATOR ARR8-RELATED (1 of 2)
Pp3c14_12630.mRNA	VIII	3276	NA	kinesins; TANGLED1; PAKRP1 and PAKRP1L	3.6.4.4 - Plus-end-directed kinesin ATPase / Kinesin (1 of 67)
Pp3c23_8060.mRNA	VIII	3279	NA	aldh11d,ALDH11d	K00131 - glyceraldehyde-3-phosphate dehydrogenase (NADP+) (gapN) (1 of 6)
Pp3c2_36290.mRNA	VIII	3298	NA	CHS2c	K00660 - chalcone synthase (CHS) (1 of 19)
Pp3c16_13660.mRNA	VIII	3304	NA	etr6,ETR6	K14509 - ethylene receptor (ETR, ERS) (1 of 7)
Pp3c21_4880.mRNA	VIII	3333	NA	ALDH6a,aldh6a	K00140 - malonate-semialdehyde dehydrogenase (acetylating) / methylmalonate-semialdehyde dehydrogenase (mmsA, iolA, ALDH6A1) (1 of 1)
Pp3c22_7890.mRNA	VIII	3382	NA	uvr3,UVR3	K02295 - cryptochrome (CRY) (1 of 1)
Pp3c18_17930.mRNA	VIII	3427	NA	PRFb,prfb	K05759 - profilin (PFN) (1 of 4)
Pp3c19_10820.mRNA	VIII	3432	NA	NRT2_4,nrt2_4	K02575 - MFS transporter, NNP family, nitrate/nitrite transporter (NRT, narK, nrtP, nasA) (1 of 9)
Pp3c13_14730.mRNA	VIII	3449	NA	AUG6	PF14661 - HAUS augmin-like complex subunit 6 N-terminus (HAUS6_N) (1 of 4)
Pp3c16_24840.mRNA	VIII	3486	NA	PHYPA_021425	serine/threonine-protein kinase AtPK2/AtPK19-like
Pp3c8_11720.mRNA	VIII	3489	NA	ntmc2t4.1,NTMC2T4.1	PTHR10774:SF51 - C2 CALCIUM/LIPID-BINDING ENDONUCLEASE/EXONUCLEASE/PHOSPHATASE-RELATED (1 of 3)
Pp3c25_3020.mRNA	VIII	3618	NA	abci17,ABCI17	PTHR30508:SF1 - UPF0051 PROTEIN ABCI8, CHLOROPLASTIC-RELATED (1 of 4)
Pp3c7_4180.mRNA	VIII	3646	NA	PHYPA_009901, TCHQD4	glutathione S-transferase TCHQD-like
Pp3c1_15290.mRNA	X	1	TF	HD_PLINC	PF04770 - ZF-HD protein dimerisation region (ZF-HD_dimer) (1 of 12)
Pp3c16_15450.mRNA	X	2	TF	PHYPA_021019, C3HDZ1	homeobox-leucine zipper protein HOX32-like
Pp3c16_15450.mRNA	X	2	TF	PHYPA_021019, C3HDZ1	homeobox-leucine zipper protein HOX32-like
Pp3c19_18560.mRNA	X	3	TF	GRAS	PTHR31636:SF12 - PROTEIN SCARECROW (1 of 5)
Pp3c7_23490.mRNA	X	4	TF	MYB-related	PTHR10641//PTHR10641:SF626 - MYB-LIKE DNA-BINDING PROTEIN MYB // SUBFAMILY NOT NAMED (1 of 3)
Pp3c22_9600.mRNA	X	5	TF	HD_PLINC	PF04770 - ZF-HD protein dimerisation region (ZF-HD_dimer) (1 of 12)
Pp3c1_4150.mRNA	X	6	PT	DUF547 domain containing	PF04784//PF14389 - Protein of unknown function, DUF547 (DUF547) // Leucine-zipper of ternary complex factor MIP1 (Lzipper-MIP1) (1 of 10)
Pp3c9_24170.mRNA	X	7	TF	gamyb2,GAMYB2	PTHR10641:SF475 - MYB TRANSCRIPTION FACTOR-RELATED (1 of 2)
Pp3c11_23440.mRNA	X	8	TF	HD-Zip_I_II	K09338 - homeobox-leucine zipper protein (HD-ZIP) (1 of 12)
Pp3c4_10850.mRNA	X	9	TF	ABI3/VP1	PTHR23336:SF10 - B3 DOMAIN-CONTAINING TRANSCRIPTION REPRESSOR VAL1-RELATED (1 of 5)
Pp3c3_19360.mRNA	X	10	TF	MYB-related	PTHR10641:SF649 - MYB TRANSCRIPTION FACTOR (1 of 4)
Pp3c15_1270.mRNA	X	11	TF	MYB-related	PTHR10641:SF474 - TRANSCRIPTION FACTOR MYB86 (1 of 2)
Pp3c3_37660.mRNA	X	12	TR	TRAF	PF03000 - NPH3 family (NPH3) (1 of 37)
Pp3c16_7540.mRNA	X	13	TF	SBP	PTHR31251:SF4 - SQUAMOSA PROMOTER-BINDING-LIKE PROTEIN 8 (1 of 6)
Pp3c25_8610.mRNA	X	14	TF	PHYPA_029753	uncharacterized LOC112277409
Pp3c7_4270.mRNA	X	15	TF	HSF	PTHR10015:SF159 - HEAT STRESS TRANSCRIPTION FACTOR B-4 (1 of 4)
Pp3c17_12730.mRNA	X	16	TF	MYB-related	PTHR10641:SF612 - MYB DOMAIN PROTEIN 119 (1 of 3)
Pp3c17_7730.mRNA	X	17	TF	MYB-related	PTHR10641:SF474 - TRANSCRIPTION FACTOR MYB86 (1 of 2)
Pp3c4_6000.mRNA	X	18	TF	PHYPA_005826	uncharacterized LOC112280779
Pp3c26_6050.mRNA	X	19	TF	GARP_G2-like	PF14379 - MYB-CC type transfactor, LHEQLE motif (Myb_CC_LHEQLE) (1 of 25)
Pp3c9_4910.mRNA	X	20	TF	C2C2_Dof	PTHR31089:SF1 - CYCLIC DOF FACTOR 4-RELATED (1 of 5)
Pp3c7_24880.mRNA	X	21	TF	GRAS	PTHR31636:SF9 - PROTEIN SHORT-ROOT (1 of 2)
Pp3c15_7790.mRNA	X	22	TF	MYB-related	PTHR10641:SF465 - MYB TRANSCRIPTION FACTOR (1 of 3)
Pp3c25_3170.mRNA	X	23	TF	MYB-related	PTHR10641//PTHR10641:SF546 - MYB-LIKE DNA-BINDING PROTEIN MYB // SUBFAMILY NOT NAMED (1 of 5)
Pp3c6_22390.mRNA	X	24	TF	BES1	PF05687 - BES1/BZR1 plant transcription factor, N-terminal (BES1_N) (1 of 6)
Pp3c5_22750.mRNA	X	25	TF	sbp4,SBP4	PTHR31251:SF4 - SQUAMOSA PROMOTER-BINDING-LIKE PROTEIN 8 (1 of 6)
Pp3c4_12510.mRNA	X	26	TF	MYB-related	PTHR10641:SF649 - MYB TRANSCRIPTION FACTOR (1 of 4)
Pp3c21_3700.mRNA	X	27	TR	TRAF	PF00651//PF03000 - BTB/POZ domain (BTB) // NPH3 family (NPH3) (1 of 26)
Pp3c6_6900.mRNA	X	28	TF	PHYPA_008615	squamosa promoter-binding-like protein 14
Pp3c16_21410.mRNA	X	29	TF	HD-Zip_I_II	KOG0483 - Transcription factor HEX, contains HOX and HALZ domains (1 of 15)
Pp3c24_17130.mRNA	X	30	TF	MYB-related	PTHR33427:SF2 - GENOMIC DNA, CHROMOSOME 3, P1 CLONE:MQD17 (1 of 3)
Pp3c19_20410.mRNA	X	31	TF	HD_PLINC	PF04770 - ZF-HD protein dimerisation region (ZF-HD_dimer) (1 of 12)
Pp3c13_23440.mRNA	X	32	TF	MYB-related	PTHR31499:SF2 - MYB FAMILY TRANSCRIPTION FACTOR APL (1 of 13)
Pp3c5_20560.mRNA	X	33	TF	bHLH	PTHR11514:SF29 - BASIC HELIX-LOOP-HELIX (BHLH) DNA-BINDING SUPERFAMILY PROTEIN-RELATED (1 of 2)
Pp3c2_21160.mRNA	X	34	TF	HD_PLINC	PF04770 - ZF-HD protein dimerisation region (ZF-HD_dimer) (1 of 12)
Pp3c6_26190.mRNA	X	35	PT	DUF632 domain containing	PTHR21450:SF9 - BZIP-LIKE PROTEIN-RELATED (1 of 6)
Pp3c10_8330.mRNA	X	36	PT	DUF296 domain containing	PF03479 - Domain of unknown function (DUF296) (DUF296) (1 of 13)
Pp3c2_23660.mRNA	X	37	TF	AP2/EREBP	K09287 - RAV-like factor (RAV) (1 of 2)
Pp3c4_8660.mRNA	X	38	TR	TRAF	PF00651 - BTB/POZ domain (BTB) (1 of 70)
Pp3c16_23260.mRNA	X	39	TF	NAC	PTHR31989:SF11 - NAC DOMAIN CONTAINING PROTEIN 35 (1 of 1)
Pp3c6_23360.mRNA	X	40	TF	MYB-related	2.8.1.12 - Molybdopterin synthase / MPT synthase (1 of 4)
Pp3c7_2100.mRNA	X	41	TF	PHYPA_009783, Pphb2	homeobox-leucine zipper protein HAT5-like
Pp3c2_35540.mRNA	X	42	TF	C2C2_CO-like	PTHR31874:SF1 - CCT MOTIF FAMILY PROTEIN-RELATED (1 of 12)
Pp3c17_18190.mRNA	X	43	TF	HD-Zip_I_II	KOG0483 - Transcription factor HEX, contains HOX and HALZ domains (1 of 15)
Pp3c15_21200.mRNA	X	44	TF	HD	PF00046 - Homeobox domain (Homeobox) (1 of 46)
Pp3c1_16700.mRNA	X	45	TF	AP2/EREBP	K09287 - RAV-like factor (RAV) (1 of 2)
Pp3c26_13950.mRNA	X	46	TF	PHYPA_030627, PpVNS7	NAC domain-containing protein 76-like
Pp3c5_5830.mRNA	X	47	PT	DUF632 domain containing	PTHR21450:SF9 - BZIP-LIKE PROTEIN-RELATED (1 of 6)
Pp3c7_15000.mRNA	X	48	TF	HD_PLINC	PF04770 - ZF-HD protein dimerisation region (ZF-HD_dimer) (1 of 12)
Pp3c8_21920.mRNA	X	49	TR	TRAF	PF00651//PF03000 - BTB/POZ domain (BTB) // NPH3 family (NPH3) (1 of 26)
Pp3c10_12410.mRNA	X	50	TF	MYB-related	PTHR10641:SF653 - ATMYB103 (1 of 4)
Pp3c5_7650.mRNA	X	51	TF	MYB-related	2.8.1.12 - Molybdopterin synthase / MPT synthase (1 of 4)
Pp3c4_26780.mRNA	X	52	TR	AGO1504,ago1504	PTHR22891:SF0 - PROTEIN ARGONAUTE-2 (1 of 4)
Pp3c8_440.mRNA	X	53	TF	HD-Zip_I_II	KOG0490 - Transcription factor, contains HOX domain (1 of 2)
Pp3c3_4950.mRNA	X	54	TF	GRAS	PTHR31636:SF9 - PROTEIN SHORT-ROOT (1 of 2)
Pp3c7_13830.mRNA	X	55	PT	DUF246 domain containing/O-FucT	PF10250 - GDP-fucose protein O-fucosyltransferase (O-FucT) (1 of 32)
Pp3c3_17070.mRNA	X	56	TF	TUB	PTHR16517//PTHR16517:SF32 - TUBBY-RELATED // SUBFAMILY NOT NAMED (1 of 1)
Pp3c6_13355.mRNA	X	57	TF	C2C2_Dof	PF02701 - Dof domain, zinc finger (zf-Dof) (1 of 27)
Pp3c3_2470.mRNA	X	58	TF	PHYPA_003909, PpVNS6	NAC domain-containing protein 76-like
Pp3c3_37710.mRNA	X	59	TF	PHYPA_005524, Pphb5	homeobox-leucine zipper protein HOX20-like
Pp3c14_13110.mRNA	X	60	TF	GRAS	PF03514 - GRAS domain family (GRAS) (1 of 43)
Pp3c11_12310.mRNA	X	61	PT	DUF296 domain containing	PTHR31500:SF0 - AT HOOK MOTIF DNA-BINDING FAMILY PROTEIN (1 of 7)
Pp3c8_5110.mRNA	X	62	TF	WRKY29,wrky29	PF03106 - WRKY DNA -binding domain (WRKY) (1 of 38)
Pp3c23_3520.mRNA	X	63	TF	GARP_G2-like	PF00249 - Myb-like DNA-binding domain (Myb_DNA-binding) (1 of 157)
Pp3c9_22420.mRNA	X	64	TF	HD	KOG0483 - Transcription factor HEX, contains HOX and HALZ domains (1 of 15)
Pp3c25_8630.mRNA	X	65	TF	PHYPA_029754	uncharacterized LOC112277518
Pp3c11_15370.mRNA	X	66	TF	bHLH	PTHR11514:SF33 - TRANSCRIPTION FACTOR BHLH27-RELATED (1 of 1)
Pp3c5_25760.mRNA	X	67	TR	OFP	PF04844 - Transcriptional repressor, ovate (Ovate) (1 of 11)
[truncated: 148 more rows]

## Sheet: S5
subnetwork	edges	%total edges
I	19019	0.0533657
II	22867	0.0641629
[truncated: 11 more rows]

## Sheet: S6
regulator_community	target_community	regulatorygene	targetgene	full_cor	full_reg	our_cor	our_reg	weight	regulator_rank	target_rank	mutual_rank	community	deregulation_tar	significant_tar	is_regulator_tar	is_tf_tar	uncertainty_tar	u1_tar	secondary_ate_raw_tar	secondary_peptidase_raw_tar	fate_strict_tar	profile_tar	phase_tar	deregulation_reg	significant_reg	is_regulator_reg	is_tf_reg	uncertainty_reg	u1_reg	secondary_ate_raw_reg	secondary_peptidase_raw_reg	fate_strict_reg	profile_reg	phase_reg	put_dek1_target	calpain_reg_type	this_activator	this_repressor	this_ratio	other_activator	other_repressor	other_ratio	p_value	fdr	fdri	shared_name
[truncated: 10,120 more rows]

[truncated: 7 more sheets: S7, S8, S9, S10, S11, S12, S13]
